# Supplementary material for: Integrated ovarian mRNA and miRNA transcriptome profiling characterizes the genetic basis of prolificacy traits in sheep (Ovis aries)
Source: BMC Genomics. 2018 Jan 29;19:104. doi: 10.1186/s12864-017-4400-4 (PMC5789708; doi:10.1186/s12864-017-4400-4)
Supplement: Supplementary file 2 — Summary of sheep phenotype records that also includes all of the different blood plasma measurements. (XLSX 25 kb) [file 12864_2017_4400_MOESM2_ESM.xlsx]

## Sheet: Taul1
Additional file 2. Summary of sheep phenotype records that also includes all of the different blood plasma measurements
Ewe ID	Breed	Feeding	Prog ng/ml (2012)								FSH ng/ml (2012)								Ovary	Follicle	CL	CL	Note
			20.10.*	22.10.	23.10.	26.10.	29.10.	31.10.	1.11.	5.11.	20.10.*	22.10.	23.10.	26.10.	29.10.	31.10.	1.11.	5.11.	removal	counts	counts	quality
977	Finnsheep	Control	0.9	2.4			8.4	8	10.4	0.9	0.518	0.338			0.229	0.491		1.331	6.11.	16	3	fresh
974	Finnsheep	Control	1.4	1.2							1.259	1.503							23.10.	10
640	Finnsheep	Control	4.7	5.6		5.8	5.2	4.9	4.3	4	1.394	0.744		0.804	0.773	0.794		0.517	6.11.	12	2013-06-05	1 fresh
48	Finnsheep	Control	1.6	3.9			8	6.6	3.5	0.4	0.248	0.759			0.294	0.573	0.282	0.337	6.11.	9	4	fresh
3609	Finnsheep	Control	0.9	1.2			9	7.9	8.2	1.1	1.632	0.586			1.192	0.425		0.281	6.11.	17	3
298	Finnsheep	Flushing	1.9	3.4			3.9	0.4			0.743	0.54			0.329	0.261			30.10.	15	2	old
312	Finnsheep	Flushing	0.4	0.4							0.659	0.407							23.10.	10
353	Finnsheep	Flushing	4.4	4.9			0.7				1.722	0.948			0.698				30.10.	13	3
554	Finnsheep	Flushing	3.2	6.5		6.6	9.7	1.9	0.8		0.56	1.03		0.888	0.39	0.638	0.871		2.11.	10	1	old
897	Finnsheep	Flushing	6.4	6.2	7.3	10	1.1				1.144	0.432	0.615	0.476	0.384				30.10.	7	3	old
801	Finnsheep	Flushing	8.6	2.3							1.1	0.53							23.10.	several	2	small
4823	F1	Control	2.9	5.1			4.3	0.5			0.993	0.813			0.645	0.278			30.10.	11	1	old
4234	F1	Control	3.3	5.4			6.8	0.9			1.311	0.587			0.895	0.363			30.10.	10	1	old
4325	F1	Control	6.9	6.5	8.4	2.2					1.144	0.538	0.742	0.638					29.10.	5	5
4208	F1	Control	5.9	7.4		0.5					0.778	0.229		0.325					29.10.	5	1
4563	F1	Flushing	0.4	0.9	1.7						2.262	0.458	0.578						24.10.	few	1	fresh
4519	F1	Flushing	1.8	3.4			4.2	0.5			0.345	0.902			0.429	0.358			30.10.	12	2	1 fresh
4787	F1	Flushing	4	4	5.1	5	2.5	0.4			1.34	0.782	0.539	0.823	0.786	1.654			30.10.	8	1		ł 7.11.
4590	F1	Flushing	5	3.4							0.441	0.639							23.10.	10			dom F
4271	F1	Flushing	3.8	3.8	4.6	6.5	0.5				0.608	1.037	0.975	0.931	0.608				30.10.	8
302.033	Texel	Control	1.8	2.4			0.9				0.77	0.802			0.27				30.10.	10	1
83	Texel	Control	1.2	3.1			5.8	6.4	4.5	0.5	0.993	1.754			1.047	1.24		2.259	6.11.	8	2	fresh
73	Texel	Control	9.3	6.1	5.2						0.749	0.563	0.697						24.10.	15	1	old
797	Texel	Control	8.8	3.2							0.615	0.63							23.10.	7
1033	Texel	Control	3.5	4.3			0.4				0.43	0.892			0.587				30.10.	11	1	fresh
1142	Texel	Flushing	5.2	6.1			1.5		6.3	3.9	1.379	1.001			0.191		3.518	1.102	6.11.	13	3	1 big
509	Texel	Flushing	5.8	4.8		2.1					1.198	0.819		1.176					29.10.	13			ł 5-6.11
379.052	Texel	Flushing	5.6	8.3	9.2	1					0.854	0.423	0.777	0.232					29.10.	7	2	fresh
251	Texel	Flushing	4.5	5			0.6				1.159	0.994			1.821				30.10.	7	3	fresh
107	Texel	Flushing	5.6	4.5	2.9						0.31	0.679	0.67						24.10.	6	3	small
787	Texel	Flushing	0.5	0.6				2.9			0.311	0.608				1.098			23.10.	few	2	fresh
Finnsheep
ID	Diet	Follicles	A-M/A1	A-M/B1	IGF-I/A1	IGF-I/B1	Insul/A2	Insul/B2	Album/A3	Album/B3	β-HBS/A4	β-HBS/B4	Gluc/A4	Gluc/B4	Urea/A4	Urea/B4	NEFA/A4	NEFA/B4
48	Control	9	-0.16	-0.29	125	109	<0,01	<0,1	35.7	36	0.2	0.2	3.3	3.4	3.8	4.2	0.2	0.2
298	Flushing	15	0.03	-0.03	111	79.4	<0,01	0.2	38.9	36.6	0.3	0.4	3.7	3.4	3.2	5	0.1	0.1
312	Flushing	10	-0.27	-0.03	161	147	<0,01	<0,1	36.4	37.8	0.4	0.4	3.1	3.5	3.9	5.6	0.1	0.1
353	Flushing	13	0.53	-0.1	85.8	89.2	0.1	0.2	33.7	37.6	0.3	0.5	3.1	3.2	5.9	4.8	<0,1	0.1
554	Flushing	10	0.34	0.01	80	70.1	0.1	<0,1	35	38	0.4	0.4	3	2.9	2.6	4.5	0.1	0
640	Control	12	0.76	6.44	139	70.6	0.2	0.1	33.6	32.9	0.3	0.3	3.1	3.4	2	3.6	0.2	0.2
801	Flushing	useita	0.16	0.6	82.9	158	<0,1	<0,1	34.7	36.2	0.4	0.4	3.3	3.3	2.6	7	0.1	0.1
897	Flushing	7	1.2	-0.23	138	165	0.2	0.1	35.5	34.9	0.3	0.4	3.3	3.3	3.4	4.5	0.3	0.2
974	Control	10	6.79	5.18	101	105	3	2.3	34.9	38.1	0.3	0.2	2.9	3.1	4.3	3.7	0.2	0.2
977	Control	16	-0.08	0.42	128	78.4	0.2	<0,1	35.5	37.2	0.3	0.3	3.3	3.3	3.2	2.9	0.1	0.2
3609	Control	17	4.25	2.4	167	131	<0,1	<0,1	29.1	30.7	0.4	0.4	3	3.2	3.6	4.4	0.1	0.2
	Flushing	11	0.331667	0.0366667	109.783	118.117							3.25	3.26667	3.6	5.23333
	Control	12.8	2.312	2.83	132	98.8							3.12	3.28	3.38	3.76
	Total	11.9	1.23182	1.30636	119.882	109.336
A= 21.9.2012, day=0, before feeding grouping
B= the day of surgery, follicular counts, ovary removal for RNA-Seq (approx. 1/16 of each ovary used for RNA extractions)
1= ng/ml
2= microU/ml
3= g/l
4= mmol/l
Texel
ID	Diet	Follicles	A-M/A1	A-M/B1	IGF-I/A1	IGF-I/B1	Insul/A2	Insul/B2	Album/A3	Album/B3	β-HBS/A4	β-HBS/B4	Gluc/A4	Gluc/B4	Urea/A4	Urea/B4	NEFA/A4	NEFA/B4
73	Control	15	-0.34	-0.34	120	101	0.2	<0,1	34.9	35.3	0.3	0.4	3.7	3	2.8	5	<0,1	<0,1
83	Control	8	0.32	0.4	102	71.5	<0,1	<0,1	32.7	32.1	0.3	0.4	3	3.1	3.8	4	<0,1	0.1
107	Flushing	6	0.23	-0.1	77.1	126	0.1	<0,1	34.9	34.6	0.3	0.4	3	3.1	3.8	5.7	0.1	0.1
251	Flushing	7	0.64	0.83	159	179	<0.1	0.1	31.8	34.4	0.3	0.4	3	3.4	3	4.4	0.2	0.2
302	Control	10	-0.18	-0.16	97.6	85.8	<0,1	<0,1	30.7	30.9	0.3	0.3	3.3	2.9	3	4.6	<0,1	0.2
379	Flushing	7	0.05	-0.12	102	105	<0,1	<0,1	35.5	37.3	0.3	0.3	3.2	3.7	4	6.2	0.2	0.2
509	Flushing	13	1.99	1.45	79.4	67.2	0.3	<0,1	34.8	36.4	0.3	0.5	3	3.2	5.5	4.9	<0,1	0.1
787	Flushing	muutama	0.12	0.21	129	107	0.2	<0,1	38.9	38.4	0.3	0.3	3.3	3.3	2.5	5.9	0.1	0.1
797	Control	7	-0.16	-0.05	346	338	<0,1	<0,1	38.1	36.5	0.2	0.2	3	3.4	2.4	2.9	0.1	0.2
1033	Control	11	0.23	-0.05	152	124	0.1	0.04	37.2	41.4	0.3	0.3	2.8	3.1	2.6	3.3	0.1	0.1
1142	Flushing	13	0.01	0.21	137	119	0.2	<0,1	38.8	37.8	0.4	0.3	3.6	3.1	2.2	3.9	0.2	0.1
	Flushing	9.2	0.506667	0.413333	113.917	117.2							3.18333	3.3	3.5	5.16667
	Control	10.2	-0.026	-0.04	163.52	144.06							3.16	3.1	2.92	3.96
	Total	9.7	0.264545	0.207273	136.464	129.409
F1
ID	Diet	Follicles	A-M/A1	A-M/B1	IGF-I/A1	IGF-I/B1	Insul/A2	Insul/B2	Album/A3	Album/B3	β-HBS/A4	β-HBS/B4	Gluc/A4	Gluc/B4	Urea/A4	Urea/B4	NEFA/A4	NEFA/B4
4208	Control	5	1.16	1.15	?	228	?	0.1	30.7	31	0.2	0.3	2.9	3.4	2.5	2.4	0.1	0.1
4234	Control	10	0.1	0.05	?	135	0.3	<0,1	39.4	39.7	0.2	0.4	3.1	3	4.9	6.1	0.1	0.1
4271	Flushing	8	-0.03	-0.12	181	143	0.2	0.1	34.4	35.4	0.3	0.4	3	2.3	2.2	4.7	0.1	0.1
4325	Control	5	-0.16	0.16	133	125	0.2	<0,1	35.3	35.5	0.3	0.4	3	3.1	4.6	5	<0,1	0.1
4519	Flushing	12	-0.16	-0.18	148	95.3	?	0.2	38.4	39.6	0.4	0.4	2.9	3.2	3.7	5.2	<0,1	0.1
4563	Flushing	muutama	-0.23	-0.27	141	112	0.1	<0,1	36.5	38.3	0.3	0.4	2.9	2.9	2.5	7.1	<0,1	0
4590	Flushing	10	0.36	0.51	144	136	?	<0,1	33.9	36.5	0.3	0.4	3.1	2.8	2.5	4.6	0.1	<0,1
4787	Flushing	8	0.18	0.36	126	129	?	0.1	37.2	39.1	0.3	0.4	3.1	2.9	4.6	5.2	0.1	0.1
4823	Control	11	-0.21	0.1	?	114	0.1	<0,1	41.3	33.8	0.3	0.4	3.2	3.1	3.8	8	0.1	0.1
	Flushing	9.5	0.024	0.06	148	123.06							3	2.82	3.1	5.36
	Control	7.75	0.2225	0.365	133	150.5							3.05	3.15	3.95	5.375
	Total	8.63	0.112222	0.195556	145.5	135.256
