# Supplementary material for: Integrated ovarian mRNA and miRNA transcriptome profiling characterizes the genetic basis of prolificacy traits in sheep (Ovis aries)
Source: BMC Genomics. 2018 Jan 29;19:104. doi: 10.1186/s12864-017-4400-4 (PMC5789708; doi:10.1186/s12864-017-4400-4)
Supplement: Supplementary file 3 — Within-breed diet effect. List of genes that were differentially expressed between the two diet conditions in Finnsheep, Texel and F1 crosses. (XLSX 30 kb) [file 12864_2017_4400_MOESM3_ESM.xlsx]

## Sheet: TX_Diet
List of genes that were differentially expressed between the two diet conditions in Texel ewes
Ensembl Gene ID	baseMean	log2FoldChange	lfcSE	stat	pvalue	padj	external gene name	chromosome name	description
ENSOARG00000000345	3872.53	1.44704	0.403053	3.59021	0.000330418	0.0490286	GRAMD1B	15	GRAM domain containing 1B [Source:HGNC Symbol;Acc:HGNC:29214]
ENSOARG00000000531	2035.99	-1.03528	0.16661	-6.21378	5.17255e-10	7.80078e-06		5	Uncharacterized protein [Source:UniProtKB/TrEMBL;Acc:W5NQX0]
ENSOARG00000000549	9293.16	0.824122	0.221942	3.71323	0.000204628	0.0411911	PTPRM	23	protein tyrosine phosphatase, receptor type, M [Source:HGNC Symbol;Acc:HGNC:9675]
ENSOARG00000000848	257.678	0.994151	0.275054	3.61439	0.000301056	0.0481581	ARHGEF15	11	Rho guanine nucleotide exchange factor (GEF) 15 [Source:HGNC Symbol;Acc:HGNC:15590]
ENSOARG00000000870	19.3796	-1.71377	0.38865	-4.40954	1.03592e-05	0.00913002		7	Uncharacterized protein [Source:UniProtKB/TrEMBL;Acc:W5NRV5]
ENSOARG00000001346	143.701	-2.07928	0.389016	-5.34496	9.04388e-08	0.000509743	CST6	21	cystatin E/M [Source:HGNC Symbol;Acc:HGNC:2478]
ENSOARG00000001554	423.202	1.55242	0.390175	3.97878	6.92701e-05	0.0237539	FBLN2	19	fibulin 2 [Source:HGNC Symbol;Acc:HGNC:3601]
ENSOARG00000001587	80.8856	1.48427	0.396863	3.74	0.00018402	0.0398388		19	Uncharacterized protein [Source:UniProtKB/TrEMBL;Acc:W5NU17]
ENSOARG00000001968	470.632	1.48823	0.380136	3.915	9.04059e-05	0.0272977	MFAP5	3	microfibrillar associated protein 5 [Source:HGNC Symbol;Acc:HGNC:29673]
ENSOARG00000001985	100.461	1.25698	0.349704	3.5944	0.000325136	0.0490286	OLFM1	3	olfactomedin 1 [Source:HGNC Symbol;Acc:HGNC:17187]
ENSOARG00000002489	666.436	1.08116	0.298379	3.62344	0.000290708	0.0476461	PREX2	9	phosphatidylinositol-3,4,5-trisphosphate-dependent Rac exchange factor 2 [Source:HGNC Symbol;Acc:HGNC:22950]
ENSOARG00000002562	320.178	-1.03473	0.284295	-3.63966	0.000273003	0.0461621	IL6R	1	interleukin 6 receptor [Source:HGNC Symbol;Acc:HGNC:6019]
ENSOARG00000002778	50.4593	1.60919	0.383655	4.19436	2.73649e-05	0.0159556		20	Uncharacterized protein [Source:UniProtKB/TrEMBL;Acc:W5NXQ2]
ENSOARG00000002865	446.556	-1.70461	0.378323	-4.50571	6.61506e-06	0.00745694	MEPE	6	matrix extracellular phosphoglycoprotein [Source:HGNC Symbol;Acc:HGNC:13361]
ENSOARG00000002866	325.747	-0.938461	0.225753	-4.15703	3.22413e-05	0.0165202	RASSF4	25	Ras association (RalGDS/AF-6) domain family member 4 [Source:HGNC Symbol;Acc:HGNC:20793]
ENSOARG00000002973	286.597	1.10749	0.287768	3.84855	0.00011882	0.0313925	KCNN3	1	potassium channel, calcium activated intermediate/small conductance subfamily N alpha, member 3 [Source:HGNC Symbol;Acc:HGNC:6292]
ENSOARG00000003121	72.1357	1.51709	0.396114	3.82993	0.000128181	0.0328396	WIF1	3	WNT inhibitory factor 1 [Source:HGNC Symbol;Acc:HGNC:18081]
ENSOARG00000003437	9.89877	-1.64366	0.403517	-4.07333	4.63464e-05	0.0189826	PITX2	6	paired-like homeodomain 2 [Source:HGNC Symbol;Acc:HGNC:9005]
ENSOARG00000003601	334.678	0.880085	0.23566	3.73455	0.00018805	0.0398388	NQO1	14	NAD(P)H dehydrogenase, quinone 1 [Source:HGNC Symbol;Acc:HGNC:2874]
ENSOARG00000003624	3534.7	1.04967	0.279071	3.76129	0.000169041	0.0391551	DOCK9	10	dedicator of cytokinesis 9 [Source:HGNC Symbol;Acc:HGNC:14132]
ENSOARG00000003895	230.301	1.33051	0.360609	3.68961	0.000224596	0.0421966	MYCT1	8	myc target 1 [Source:HGNC Symbol;Acc:HGNC:23172]
ENSOARG00000004062	21.5242	-1.59982	0.404301	-3.95701	7.58941e-05	0.0246787	RAB38	21	RAB38, member RAS oncogene family [Source:HGNC Symbol;Acc:HGNC:9776]
ENSOARG00000004930	42.0892	-1.47419	0.392988	-3.75123	0.000175969	0.0396728	MMP12	15	matrix metallopeptidase 12 [Source:HGNC Symbol;Acc:HGNC:7158]
ENSOARG00000005014	521.744	1.53052	0.323899	4.7253	2.29774e-06	0.00392988	ABLIM3	5	actin binding LIM protein family, member 3 [Source:HGNC Symbol;Acc:HGNC:29132]
ENSOARG00000005078	2759.18	0.348982	0.0949769	3.67439	0.000238417	0.0434168	PHF10	8	PHD finger protein 10 [Source:HGNC Symbol;Acc:HGNC:18250]
ENSOARG00000005315	456.048	-1.38555	0.385468	-3.59445	0.000325076	0.0490286	MMP1	15	matrix metallopeptidase 1 [Source:HGNC Symbol;Acc:HGNC:7155]
ENSOARG00000005471	70.8873	-1.26981	0.322669	-3.93532	8.30863e-05	0.0255438	MEX3A	1	mex-3 RNA binding family member A [Source:HGNC Symbol;Acc:HGNC:33482]
ENSOARG00000005526	4913.03	0.846785	0.227052	3.72948	0.000191873	0.0398388	MCFD2	3	multiple coagulation factor deficiency 2 [Source:HGNC Symbol;Acc:HGNC:18451]
ENSOARG00000005699	21.1712	2.35229	0.38422	6.12224	9.22678e-10	7.80078e-06		16	Uncharacterized protein [Source:UniProtKB/TrEMBL;Acc:W5P6Q6]
ENSOARG00000005709	3123.92	1.28989	0.279015	4.623	3.78224e-06	0.00508442	COBLL1	2	cordon-bleu WH2 repeat protein-like 1 [Source:HGNC Symbol;Acc:HGNC:23571]
ENSOARG00000005722	10459.6	1.67419	0.332474	5.03557	4.76426e-07	0.00161118	EPAS1	3	endothelial PAS domain protein 1 [Source:HGNC Symbol;Acc:HGNC:3374]
ENSOARG00000005780	1237.15	0.975775	0.238244	4.09569	4.20906e-05	0.0186301	EMP2	24	epithelial membrane protein 2 [Source:HGNC Symbol;Acc:HGNC:3334]
ENSOARG00000005888	166.147	1.61233	0.403097	3.99984	6.33846e-05	0.0232994	PAPPA	2	pregnancy-associated plasma protein A, pappalysin 1 [Source:HGNC Symbol;Acc:HGNC:8602]
ENSOARG00000006314	32.024	1.45464	0.386737	3.76131	0.000169024	0.0391551	SPRY3	X	sprouty RTK signaling antagonist 3 [Source:HGNC Symbol;Acc:HGNC:11271]
ENSOARG00000006737	41.18	1.26306	0.352619	3.58195	0.00034104	0.0490286	KCNE3	15	potassium channel, voltage gated subfamily E regulatory beta subunit 3 [Source:HGNC Symbol;Acc:HGNC:6243]
ENSOARG00000006822	25.5933	1.7535	0.403026	4.35084	1.35615e-05	0.00997009	PLXNB3	X	plexin B3 [Source:HGNC Symbol;Acc:HGNC:9105]
ENSOARG00000006867	234.09	-1.64321	0.356111	-4.61431	3.94398e-06	0.00508442	MYOM3	2	myomesin 3 [Source:HGNC Symbol;Acc:HGNC:26679]
ENSOARG00000006909	33.232	-1.40224	0.383488	-3.65655	0.000255628	0.0447476		19	Uncharacterized protein [Source:UniProtKB/TrEMBL;Acc:W5PAD7]
ENSOARG00000006941	41.5276	-1.67819	0.402273	-4.17177	3.02247e-05	0.0159709	C17orf67	11	chromosome 17 open reading frame 67 [Source:HGNC Symbol;Acc:HGNC:27900]
ENSOARG00000007029	983.668	1.54274	0.379116	4.06932	4.71505e-05	0.0189826	SPOCK2	25	sparc/osteonectin, cwcv and kazal-like domains proteoglycan (testican) 2 [Source:HGNC Symbol;Acc:HGNC:13564]
ENSOARG00000007044	9.67926	1.37293	0.364952	3.76196	0.000168586	0.0391551		9	Uncharacterized protein [Source:UniProtKB/TrEMBL;Acc:W5PAU1]
ENSOARG00000007322	119.108	-1.59779	0.404412	-3.95089	7.78605e-05	0.0248404		1	Uncharacterized protein [Source:UniProtKB/TrEMBL;Acc:W5PBN8]
ENSOARG00000007549	71.2054	-1.06665	0.254994	-4.18303	2.87649e-05	0.0159709	LPAR2	5	lysophosphatidic acid receptor 2 [Source:HGNC Symbol;Acc:HGNC:3168]
ENSOARG00000008063	318.575	1.4559	0.354378	4.10832	3.98549e-05	0.0186301	HEY1	9	hes-related family bHLH transcription factor with YRPW motif 1 [Source:HGNC Symbol;Acc:HGNC:4880]
ENSOARG00000008186	1051.64	-0.528535	0.14477	-3.65086	0.000261361	0.0450954	SH3BP5L	5	SH3-binding domain protein 5-like [Source:HGNC Symbol;Acc:HGNC:29360]
ENSOARG00000008330	625.206	-0.761324	0.171169	-4.44778	8.67605e-06	0.00862961	WDR91	4	WD repeat domain 91 [Source:HGNC Symbol;Acc:HGNC:24997]
ENSOARG00000008351	1158.93	1.31163	0.360765	3.6357	0.000277229	0.0464125	SLCO2A1	1	prostaglandin transporter [Source:RefSeq peptide;Acc:NP_001033110]
ENSOARG00000008367	2046.52	0.616417	0.171542	3.5934	0.00032639	0.0490286	DYNLL2	11	dynein, light chain, LC8-type 2 [Source:HGNC Symbol;Acc:HGNC:24596]
ENSOARG00000008480	111.667	-1.51795	0.401848	-3.77743	0.000158455	0.0382759	ALOX15	11	arachidonate 15-lipoxygenase [Source:HGNC Symbol;Acc:HGNC:433]
ENSOARG00000008637	322.401	-0.546569	0.148258	-3.6866	0.00022727	0.0422298	TPGS1	5	tubulin polyglutamylase complex subunit 1 [Source:HGNC Symbol;Acc:HGNC:25058]
ENSOARG00000008775	13695.4	-1.13458	0.310377	-3.65548	0.000256698	0.0447476	SEPP1	16	selenoprotein P, plasma, 1 [Source:HGNC Symbol;Acc:HGNC:10751]
ENSOARG00000009233	21.7537	2.10809	0.403816	5.22042	1.78517e-07	0.000754635	CEACAM16	14	carcinoembryonic antigen-related cell adhesion molecule 16 [Source:HGNC Symbol;Acc:HGNC:31948]
ENSOARG00000009463	815.758	0.960167	0.237201	4.0479	5.16782e-05	0.0198597	SHROOM4	X	shroom family member 4 [Source:HGNC Symbol;Acc:HGNC:29215]
ENSOARG00000009518	1113.18	-1.10029	0.298164	-3.69021	0.000224073	0.0421966	SOX4	20	SRY (sex determining region Y)-box 4 [Source:HGNC Symbol;Acc:HGNC:11200]
ENSOARG00000009752	40.3398	1.40105	0.390799	3.58508	0.000336973	0.0490286	ADRA1A	2	adrenoceptor alpha 1A [Source:HGNC Symbol;Acc:HGNC:277]
ENSOARG00000009798	49.5053	1.03205	0.276286	3.73543	0.000187396	0.0398388	SAMD12	9	sterile alpha motif domain containing 12 [Source:HGNC Symbol;Acc:HGNC:31750]
ENSOARG00000009958	1377.58	-1.53638	0.40325	-3.81	0.000138967	0.0345559	NEFM	2	neurofilament, medium polypeptide [Source:HGNC Symbol;Acc:HGNC:7734]
ENSOARG00000010026	322.493	-1.59445	0.401292	-3.97328	7.08894e-05	0.0237539	ADAM28	2	ADAM metallopeptidase domain 28 [Source:HGNC Symbol;Acc:HGNC:206]
ENSOARG00000010638	64.1519	-1.40551	0.390707	-3.59736	0.00032146	0.0490286	NLRC4	3	NLR family, CARD domain containing 4 [Source:HGNC Symbol;Acc:HGNC:16412]
ENSOARG00000010649	374.461	1.18805	0.321251	3.69819	0.000217144	0.0421966	SEMA3F	19	sema domain, immunoglobulin domain (Ig), short basic domain, secreted, (semaphorin) 3F [Source:HGNC Symbol;Acc:HGNC:10728]
ENSOARG00000010816	874.197	-0.757398	0.209593	-3.61367	0.000301896	0.0481581		24	Uncharacterized protein [Source:UniProtKB/TrEMBL;Acc:W5PMC1]
ENSOARG00000011052	30.8768	-1.99597	0.399306	-4.9986	5.77487e-07	0.00162745	EEF1A2	13	eukaryotic translation elongation factor 1 alpha 2 [Source:HGNC Symbol;Acc:HGNC:3192]
ENSOARG00000011180	346.206	0.397972	0.110835	3.59066	0.000329842	0.0490286	TRMO	2	tRNA methyltransferase O [Source:HGNC Symbol;Acc:HGNC:30967]
ENSOARG00000011356	2844.81	-1.60632	0.327589	-4.90346	9.41634e-07	0.00217291	GADD45A	1	growth arrest and DNA-damage-inducible, alpha [Source:HGNC Symbol;Acc:HGNC:4095]
ENSOARG00000011449	61.7865	-1.78727	0.404618	-4.41718	9.99984e-06	0.00913002	PRLR	16	prolactin receptor [Source:HGNC Symbol;Acc:HGNC:9446]
ENSOARG00000011789	13215.9	-0.951269	0.261008	-3.64459	0.000267813	0.045742	PRDX6	12	peroxiredoxin 6 [Source:RefSeq peptide;Acc:NP_001267633]
ENSOARG00000011915	97.8316	-1.71647	0.40219	-4.2678	1.97409e-05	0.0123629	TBXAS1	4	thromboxane A synthase 1 (platelet) [Source:HGNC Symbol;Acc:HGNC:11609]
ENSOARG00000012056	216.012	0.776707	0.214467	3.62156	0.000292826	0.0476461		8	Uncharacterized protein [Source:UniProtKB/TrEMBL;Acc:W5PR44]
ENSOARG00000012149	1804.73	1.33944	0.373419	3.58695	0.000334565	0.0490286	GJA5	1	gap junction protein, alpha 5, 40kDa [Source:HGNC Symbol;Acc:HGNC:4279]
ENSOARG00000012165	129.557	1.84458	0.400931	4.60075	4.2097e-06	0.00508442	ADAMTSL5	5	ADAMTS-like 5 [Source:HGNC Symbol;Acc:HGNC:27912]
ENSOARG00000012224	612.671	1.87278	0.401481	4.66468	3.09103e-06	0.00475148		X
ENSOARG00000012362	1552.48	1.50487	0.392314	3.83589	0.000125108	0.0325455	TC2N	18	tandem C2 domains, nuclear [Source:HGNC Symbol;Acc:HGNC:19859]
ENSOARG00000012437	180.271	-0.804964	0.19881	-4.04891	5.14574e-05	0.0198597	DHDH	14	dihydrodiol dehydrogenase (dimeric) [Source:HGNC Symbol;Acc:HGNC:17887]
ENSOARG00000012848	2.25738	-1.48474	0.404121	-3.67399	0.000238793	0.0434168		24	Uncharacterized protein [Source:UniProtKB/TrEMBL;Acc:W5PTH6]
ENSOARG00000012958	1214.96	1.58046	0.398024	3.97075	7.16453e-05	0.0237539		11	Uncharacterized protein [Source:UniProtKB/TrEMBL;Acc:W5PTV7]
ENSOARG00000013047	14.3214	-1.35872	0.375195	-3.62137	0.000293051	0.0476461	RAB19	4	RAB19, member RAS oncogene family [Source:HGNC Symbol;Acc:HGNC:19982]
ENSOARG00000013449	3039.94	-0.725663	0.164904	-4.40052	1.0799e-05	0.00913002	AK3	2	adenylate kinase 3 [Source:HGNC Symbol;Acc:HGNC:17376]
ENSOARG00000013545	116.681	1.25125	0.348038	3.59514	0.000324217	0.0490286	OLFM2	5	olfactomedin 2 [Source:HGNC Symbol;Acc:HGNC:17189]
ENSOARG00000013669	362.144	1.75722	0.372058	4.72298	2.32413e-06	0.00392988	NPY1R	6	neuropeptide Y receptor Y1 [Source:HGNC Symbol;Acc:HGNC:7956]
ENSOARG00000013716	1243.78	0.627678	0.161111	3.89594	9.78192e-05	0.0280343	NAF1	6	nuclear assembly factor 1 ribonucleoprotein [Source:HGNC Symbol;Acc:HGNC:25126]
ENSOARG00000013724	228.596	0.50227	0.13459	3.73184	0.000190083	0.0398388	PEX26	3	peroxisomal biogenesis factor 26 [Source:HGNC Symbol;Acc:HGNC:22965]
ENSOARG00000014199	10852.6	-1.6961	0.388648	-4.36411	1.27639e-05	0.00981018	PLIN2	2	perilipin 2 [Source:HGNC Symbol;Acc:HGNC:248]
ENSOARG00000014207	17.828	1.51198	0.375403	4.02762	5.63448e-05	0.0211719		17
ENSOARG00000014661	697.557	-0.823766	0.20729	-3.97398	7.06813e-05	0.0237539	RNF144A	3	ring finger protein 144A [Source:HGNC Symbol;Acc:HGNC:20457]
ENSOARG00000014729	3815.5	-1.55768	0.403973	-3.85591	0.000115299	0.0313074	CD68	11	CD68 molecule [Source:HGNC Symbol;Acc:HGNC:1693]
ENSOARG00000014766	27.6552	1.48893	0.403411	3.69086	0.000223497	0.0421966		6	C-X-C motif chemokine [Source:UniProtKB/TrEMBL;Acc:W5PZF0]
ENSOARG00000014836	440.194	1.29606	0.347052	3.73447	0.000188109	0.0398388	HECW2	2	HECT, C2 and WW domain containing E3 ubiquitin protein ligase 2 [Source:HGNC Symbol;Acc:HGNC:29853]
ENSOARG00000015034	9.39742	1.47696	0.400294	3.68969	0.000224529	0.0421966		17	Uncharacterized protein [Source:UniProtKB/TrEMBL;Acc:W5Q093]
ENSOARG00000015579	1585.99	-0.768371	0.185472	-4.14279	3.43099e-05	0.0170631	LRP12	9	low density lipoprotein receptor-related protein 12 [Source:HGNC Symbol;Acc:HGNC:31708]
ENSOARG00000015752	874.675	0.798841	0.20667	3.86529	0.000110956	0.0307567	TMEM109	21	transmembrane protein 109 [Source:HGNC Symbol;Acc:HGNC:28771]
ENSOARG00000016178	1448.77	-1.44184	0.372521	-3.8705	0.000108612	0.0306088	NREP	7	neuronal regeneration related protein [Source:HGNC Symbol;Acc:HGNC:16834]
ENSOARG00000016212	1627.69	-0.609125	0.164571	-3.70128	0.000214514	0.0421966	IP6K2	19	inositol hexakisphosphate kinase 2 [Source:HGNC Symbol;Acc:HGNC:17313]
ENSOARG00000016305	6541.77	0.756374	0.183163	4.12951	3.63541e-05	0.0175632	MYCBP2	10	MYC binding protein 2, E3 ubiquitin protein ligase [Source:HGNC Symbol;Acc:HGNC:23386]
ENSOARG00000016359	248.516	-1.15838	0.259684	-4.46074	8.16763e-06	0.00862961		1	Uncharacterized protein [Source:UniProtKB/TrEMBL;Acc:W5Q4D1]
ENSOARG00000017011	1248.64	1.60458	0.374689	4.28243	1.84861e-05	0.0122241	CYP7B1	9	cytochrome P450, family 7, subfamily B, polypeptide 1 [Source:HGNC Symbol;Acc:HGNC:2652]
ENSOARG00000017123	3329.56	-1.81597	0.371654	-4.88619	1.02805e-06	0.00217291		4	Uncharacterized protein [Source:UniProtKB/TrEMBL;Acc:W5Q6N3]
ENSOARG00000017163	10.3902	1.56787	0.401333	3.90666	9.35812e-05	0.0277608		3
ENSOARG00000017237	207.802	1.53672	0.39883	3.85307	0.000116646	0.0313074	PRDM16	12	PR domain containing 16 [Source:HGNC Symbol;Acc:HGNC:14000]
ENSOARG00000017490	398.659	1.41759	0.395852	3.5811	0.000342148	0.0490286	THBS4	7	thrombospondin 4 [Source:HGNC Symbol;Acc:HGNC:11788]
ENSOARG00000017805	14.3186	1.44733	0.403193	3.58966	0.000331108	0.0490286	CHRM3	25	cholinergic receptor, muscarinic 3 [Source:HGNC Symbol;Acc:HGNC:1952]
ENSOARG00000017823	7306.07	1.54676	0.3615	4.27873	1.87963e-05	0.0122241	DCBLD2	1	discoidin, CUB and LCCL domain containing 2 [Source:HGNC Symbol;Acc:HGNC:24627]
ENSOARG00000018146	165.552	1.05461	0.267572	3.9414	8.10058e-05	0.0253653	FICD	17	FIC domain containing [Source:HGNC Symbol;Acc:HGNC:18416]
ENSOARG00000018277	17.5343	-1.4201	0.387048	-3.66904	0.000243462	0.0437947	CD28	2	CD28 molecule [Source:HGNC Symbol;Acc:HGNC:1653]
ENSOARG00000018362	15.0599	-1.52016	0.404686	-3.75639	0.000172382	0.0393892	MT3	14	metallothionein-3 [Source:RefSeq peptide;Acc:NP_001009755]
ENSOARG00000018396	9243.95	1.71205	0.403374	4.24432	2.19261e-05	0.013241	SCARB1	17	scavenger receptor class B, member 1 [Source:HGNC Symbol;Acc:HGNC:1664]
ENSOARG00000018906	270.164	1.5602	0.382713	4.07669	4.56819e-05	0.0189826	HHLA2	1	HERV-H LTR-associating 2 [Source:HGNC Symbol;Acc:HGNC:4905]
ENSOARG00000018916	198.63	1.48133	0.380101	3.8972	9.73132e-05	0.0280343	MYH15	1	myosin, heavy chain 15 [Source:HGNC Symbol;Acc:HGNC:31073]
ENSOARG00000018930	2382.54	-0.893947	0.218092	-4.09895	4.15037e-05	0.0186301		7	Beta-hexosaminidase [Source:UniProtKB/TrEMBL;Acc:W5QC89]
ENSOARG00000019698	357.37	1.55391	0.379845	4.0909	4.29696e-05	0.0186301	EHD3	3	EH-domain containing 3 [Source:HGNC Symbol;Acc:HGNC:3244]
ENSOARG00000020131	126.211	1.22271	0.285031	4.28973	1.78887e-05	0.0122241	TSPAN2	1	tetraspanin 2 [Source:HGNC Symbol;Acc:HGNC:20659]
ENSOARG00000020158	5361.12	1.28577	0.344918	3.72775	0.000193198	0.0398388	PTPRB	3	protein tyrosine phosphatase, receptor type, B [Source:HGNC Symbol;Acc:HGNC:9665]
ENSOARG00000020178	6.85723	1.47645	0.402966	3.66395	0.000248352	0.044204	ST8SIA1	3	ST8 alpha-N-acetyl-neuraminide alpha-2,8-sialyltransferase 1 [Source:HGNC Symbol;Acc:HGNC:10869]
ENSOARG00000020469	7.6425	1.51734	0.399483	3.79826	0.000145717	0.0357092	CLDN16	1	claudin 16 [Source:HGNC Symbol;Acc:HGNC:2037]
ENSOARG00000020626	396.765	1.64178	0.393438	4.1729	3.00743e-05	0.0159709	SLC16A14	2	solute carrier family 16, member 14 [Source:HGNC Symbol;Acc:HGNC:26417]
ENSOARG00000020689	254.009	1.47697	0.387374	3.81278	0.000137412	0.0345559	HTR2B	2	5-hydroxytryptamine (serotonin) receptor 2B, G protein-coupled [Source:HGNC Symbol;Acc:HGNC:5294]
ENSOARG00000021020	164.125	-1.41991	0.381558	-3.72135	0.000198164	0.0403706	CLEC1B	3	C-type lectin domain family 1, member B [Source:HGNC Symbol;Acc:HGNC:24356]
ENSOARG00000025935	12.3632	1.73016	0.39441	4.38671	1.1508e-05	0.00926613		3
ENSOARG00000026322	4.39222	1.54143	0.387357	3.97935	6.91049e-05	0.0237539		10

## Sheet: F1_Diet
List of genes that were differentially expressed between the two diet conditions in F1 cross-bred ewes
Ensembl Gene ID	baseMean	log2FoldChange	lfcSE	stat	pvalue	padj	external gene name	chromosome name	description
ENSOARG00000000217	6.54956	-1.70266	0.404662	-4.20761	2.58084e-05	0.0307616		13	Beta-defensin [Source:UniProtKB/TrEMBL;Acc:W5NPW0]
ENSOARG00000000936	7.87557	-1.69407	0.404564	-4.18738	2.82189e-05	0.0307616	LMOD2	4	leiomodin 2 (cardiac) [Source:HGNC Symbol;Acc:HGNC:6648]
ENSOARG00000001138	335.094	-1.31524	0.274833	-4.78561	1.70466e-06	0.00706138		6
ENSOARG00000001933	62.3401	-1.71407	0.387855	-4.41935	9.89962e-06	0.0186401	CCDC42	11	coiled-coil domain containing 42 [Source:HGNC Symbol;Acc:HGNC:26528]
ENSOARG00000003366	28.2898	-1.67012	0.398041	-4.19585	2.71847e-05	0.0307616	PCNXL2	25	pecanex-like 2 (Drosophila) [Source:HGNC Symbol;Acc:HGNC:8736]
ENSOARG00000005450	139.42	-1.47439	0.347732	-4.24002	2.23503e-05	0.0289325		22	Uncharacterized protein [Source:UniProtKB/TrEMBL;Acc:W5P608]
ENSOARG00000008660	17.1813	-1.56375	0.368367	-4.24508	2.18512e-05	0.0289325	ARSH	X	arylsulfatase family, member H [Source:HGNC Symbol;Acc:HGNC:32488]
ENSOARG00000008786	48.3745	-1.57614	0.388553	-4.05644	4.98255e-05	0.0448689		11	Uncharacterized protein [Source:UniProtKB/TrEMBL;Acc:W5PG76]
ENSOARG00000008838	14.0402	-1.68503	0.375774	-4.48417	7.31985e-06	0.0174427	CNTN6	19	contactin 6 [Source:HGNC Symbol;Acc:HGNC:2176]
ENSOARG00000008913	73.405	2.14905	0.391756	5.48569	4.11862e-08	0.00028435	CSRP3	21	cysteine and glycine-rich protein 3 (cardiac LIM protein) [Source:HGNC Symbol;Acc:HGNC:2472]
ENSOARG00000009097	761.127	-1.4318	0.347836	-4.1163	3.85001e-05	0.0398707	OAS2	17	2'-5'-oligoadenylate synthetase 2, 69/71kDa [Source:HGNC Symbol;Acc:HGNC:8087]
ENSOARG00000009563	59.9188	-1.35667	0.311649	-4.3532	1.34165e-05	0.0213756	STS	X	steroid sulfatase (microsomal), isozyme S [Source:HGNC Symbol;Acc:HGNC:11425]
ENSOARG00000010230	451.308	-2.38063	0.403364	-5.90193	3.59266e-09	3.72056e-05	NPVF	4	neuropeptide VF precursor [Source:HGNC Symbol;Acc:HGNC:13782]
ENSOARG00000012206	1081.72	4.74117	0.395845	11.9773	4.67075e-33	9.67406e-29	CA5A	14	carbonic anhydrase VA, mitochondrial [Source:HGNC Symbol;Acc:HGNC:1377]
ENSOARG00000012264	3725.48	-1.16824	0.247827	-4.71391	2.43003e-06	0.00838845	LTA4H	3	leukotriene A4 hydrolase [Source:HGNC Symbol;Acc:HGNC:6710]
ENSOARG00000014731	552.601	-1.25921	0.290404	-4.33604	1.45071e-05	0.0214622	DDX58	2	DEAD (Asp-Glu-Ala-Asp) box polypeptide 58 [Source:HGNC Symbol;Acc:HGNC:19102]
ENSOARG00000015262	1519.27	1.72666	0.389855	4.42899	9.46764e-06	0.0186401	SERPINE1	24	serpin peptidase inhibitor, clade E (nexin, plasminogen activator inhibitor type 1), member 1 [Source:HGNC Symbol;Acc:HGNC:8583]
ENSOARG00000015547	65.9683	-1.49336	0.367872	-4.05945	4.9188e-05	0.0448689	SEC16B	12	SEC16 homolog B, endoplasmic reticulum export factor [Source:HGNC Symbol;Acc:HGNC:30301]
ENSOARG00000016786	2369.11	1.64669	0.376796	4.37025	1.24105e-05	0.0213756	KRT8	3	keratin 8, type II [Source:HGNC Symbol;Acc:HGNC:6446]
ENSOARG00000016859	24.2517	-1.80101	0.400354	-4.49856	6.84154e-06	0.0174427	AXDND1	12	axonemal dynein light chain domain containing 1 [Source:HGNC Symbol;Acc:HGNC:26564]
ENSOARG00000016979	22.1148	-1.75556	0.392151	-4.47673	7.5794e-06	0.0174427	SLC6A14	X	solute carrier family 6 (amino acid transporter), member 14 [Source:HGNC Symbol;Acc:HGNC:11047]
ENSOARG00000017163	10.3902	-1.63663	0.404546	-4.04561	5.21879e-05	0.0450382		3
ENSOARG00000018383	258.986	-1.06432	0.216202	-4.92279	8.53192e-07	0.00441783	DHX58	11	DEXH (Asp-Glu-X-His) box polypeptide 58 [Source:HGNC Symbol;Acc:HGNC:29517]
ENSOARG00000018592	8.98283	-1.63131	0.399198	-4.08647	4.37979e-05	0.0431972		4
ENSOARG00000020481	9.00266	-1.63143	0.404527	-4.03294	5.50845e-05	0.0456364	TPRG1	1	tumor protein p63 regulated 1 [Source:HGNC Symbol;Acc:HGNC:24759]
