# Supplementary material for: Integrated ovarian mRNA and miRNA transcriptome profiling characterizes the genetic basis of prolificacy traits in sheep (Ovis aries)
Source: BMC Genomics. 2018 Jan 29;19:104. doi: 10.1186/s12864-017-4400-4 (PMC5789708; doi:10.1186/s12864-017-4400-4)
Supplement: Supplementary file 4 — Between-breed diet effect. List of genes that were differentially expressed between Finnsheep and Texel; Finnsheep and F1 crosses; and Texel and F1 crosses with diet as a second factor. (XLSX 26 kb) [file 12864_2017_4400_MOESM4_ESM.xlsx]

## Sheet: FSvTX
List of genes that were differentially expressed between Finnsheep and Texel ewes with diet as a second factor
Ensembl Gene ID	baseMean	log2FoldChange	lfcSE	stat	pvalue	padj	external gene name	chromosome name	description
ENSOARG00000000345	3872.53	-2.33074	0.568862	-4.09721	4.18166e-05	0.0324173	GRAMD1B	15	GRAM domain containing 1B [Source:HGNC Symbol;Acc:HGNC:29214]
ENSOARG00000000531	2035.99	1.21161	0.235468	5.14554	2.66745e-07	0.00158096		5	Uncharacterized protein [Source:UniProtKB/TrEMBL;Acc:W5NQX0]
ENSOARG00000001346	143.701	2.17972	0.54868	3.97266	7.10754e-05	0.0400194	CST6	21	cystatin E/M [Source:HGNC Symbol;Acc:HGNC:2478]
ENSOARG00000001554	423.202	-2.28802	0.550198	-4.15855	3.20275e-05	0.0276701	FBLN2	19	fibulin 2 [Source:HGNC Symbol;Acc:HGNC:3601]
ENSOARG00000001968	470.632	-2.3341	0.535972	-4.3549	1.33125e-05	0.0198659	MFAP5	3	microfibrillar associated protein 5 [Source:HGNC Symbol;Acc:HGNC:29673]
ENSOARG00000002060	243.084	-0.986857	0.247708	-3.98396	6.77773e-05	0.0400194	DCAF17	2	DDB1 and CUL4 associated factor 17 [Source:HGNC Symbol;Acc:HGNC:25784]
ENSOARG00000002778	50.4593	-2.19111	0.541493	-4.04643	5.20039e-05	0.0359839		20	Uncharacterized protein [Source:UniProtKB/TrEMBL;Acc:W5NXQ2]
ENSOARG00000003867	12811.7	-2.25098	0.570299	-3.94702	7.91285e-05	0.0400194	CYP11A1	18	cytochrome P450, family 11, subfamily A, polypeptide 1 [Source:HGNC Symbol;Acc:HGNC:2590]
ENSOARG00000005014	521.744	-1.96263	0.457101	-4.29364	1.75764e-05	0.0215886	ABLIM3	5	actin binding LIM protein family, member 3 [Source:HGNC Symbol;Acc:HGNC:29132]
ENSOARG00000005526	4913.03	-1.36381	0.320662	-4.25311	2.10825e-05	0.0215886	MCFD2	3	multiple coagulation factor deficiency 2 [Source:HGNC Symbol;Acc:HGNC:18451]
ENSOARG00000005699	21.1712	-2.70833	0.541646	-5.00017	5.72786e-07	0.00188046		16	Uncharacterized protein [Source:UniProtKB/TrEMBL;Acc:W5P6Q6]
ENSOARG00000005709	3123.92	-2.12818	0.393798	-5.40423	6.50857e-08	0.00106838	COBLL1	2	cordon-bleu WH2 repeat protein-like 1 [Source:HGNC Symbol;Acc:HGNC:23571]
ENSOARG00000005722	10459.6	-1.99733	0.468929	-4.25934	2.0503e-05	0.0215886	EPAS1	3	endothelial PAS domain protein 1 [Source:HGNC Symbol;Acc:HGNC:3374]
ENSOARG00000005888	166.147	-2.70011	0.56895	-4.74579	2.07695e-06	0.00558825	PAPPA	2	pregnancy-associated plasma protein A, pappalysin 1 [Source:HGNC Symbol;Acc:HGNC:8602]
ENSOARG00000006087	16.8919	-2.28279	0.568196	-4.01761	5.87905e-05	0.0371172		13	Uncharacterized protein [Source:UniProtKB/TrEMBL;Acc:W5P7W6]
ENSOARG00000006822	25.5933	-2.42636	0.568847	-4.2654	1.9954e-05	0.0215886	PLXNB3	X	plexin B3 [Source:HGNC Symbol;Acc:HGNC:9105]
ENSOARG00000007549	71.2054	1.41964	0.359641	3.94739	7.90074e-05	0.0400194	LPAR2	5	lysophosphatidic acid receptor 2 [Source:HGNC Symbol;Acc:HGNC:3168]
ENSOARG00000009233	21.7537	-2.56461	0.569967	-4.49957	6.80913e-06	0.0123006	CEACAM16	14	carcinoembryonic antigen-related cell adhesion molecule 16 [Source:HGNC Symbol;Acc:HGNC:31948]
ENSOARG00000010649	374.461	-1.79176	0.453378	-3.95201	7.74971e-05	0.0400194	SEMA3F	19	sema domain, immunoglobulin domain (Ig), short basic domain, secreted, (semaphorin) 3F [Source:HGNC Symbol;Acc:HGNC:10728]
ENSOARG00000011304	9.19851	-2.35518	0.565092	-4.16778	3.07583e-05	0.0276701		X	Uncharacterized protein [Source:UniProtKB/TrEMBL;Acc:W5PNT8]
ENSOARG00000011685	3872.41	-2.09223	0.533782	-3.91964	8.86831e-05	0.0415924	SLC35F5	2	solute carrier family 35, member F5 [Source:HGNC Symbol;Acc:HGNC:23617]
ENSOARG00000012165	129.557	-2.53273	0.565446	-4.47917	7.4935e-06	0.0123006	ADAMTSL5	5	ADAMTS-like 5 [Source:HGNC Symbol;Acc:HGNC:27912]
ENSOARG00000012224	612.671	-2.40056	0.566177	-4.23994	2.2358e-05	0.0215886		X
ENSOARG00000012362	1552.48	-2.83771	0.553103	-5.13053	2.88935e-07	0.00158096	TC2N	18	tandem C2 domains, nuclear [Source:HGNC Symbol;Acc:HGNC:19859]
ENSOARG00000013183	92.6781	-2.15494	0.547511	-3.93588	8.28913e-05	0.0400194	SYT7	21	synaptotagmin VII [Source:HGNC Symbol;Acc:HGNC:11514]
ENSOARG00000013669	362.144	-2.14484	0.524624	-4.08834	4.34469e-05	0.0324173	NPY1R	6	neuropeptide Y receptor Y1 [Source:HGNC Symbol;Acc:HGNC:7956]
ENSOARG00000014207	17.828	-2.26701	0.531105	-4.26848	1.96807e-05	0.0215886		17
ENSOARG00000014509	74.4444	-2.3158	0.563804	-4.10746	4.00035e-05	0.0324173	MGAM	4	maltase-glucoamylase [Source:HGNC Symbol;Acc:HGNC:7043]
ENSOARG00000016717	9.4014	-2.25731	0.559552	-4.03414	5.48033e-05	0.0359839	MYOZ2	6	myozenin 2 [Source:HGNC Symbol;Acc:HGNC:1330]
ENSOARG00000017011	1248.64	-2.07932	0.528253	-3.93623	8.27733e-05	0.0400194	CYP7B1	9	cytochrome P450, family 7, subfamily B, polypeptide 1 [Source:HGNC Symbol;Acc:HGNC:2652]
ENSOARG00000017163	10.3902	-2.18782	0.566625	-3.86115	0.000112855	0.049791		3
ENSOARG00000017823	7306.07	-1.9654	0.509701	-3.85599	0.000115264	0.049791	DCBLD2	1	discoidin, CUB and LCCL domain containing 2 [Source:HGNC Symbol;Acc:HGNC:24627]
ENSOARG00000018146	165.552	-1.78322	0.377971	-4.71789	2.38305e-06	0.00558825	FICD	17	FIC domain containing [Source:HGNC Symbol;Acc:HGNC:18416]
ENSOARG00000018396	9243.95	-2.59228	0.568915	-4.55653	5.20045e-06	0.0106707	SCARB1	17	scavenger receptor class B, member 1 [Source:HGNC Symbol;Acc:HGNC:1664]
ENSOARG00000019163	85.8355	-2.19965	0.569899	-3.85972	0.000113515	0.049791		15	Uncharacterized protein [Source:UniProtKB/TrEMBL;Acc:W5QCY8]
ENSOARG00000019698	357.37	-2.11792	0.535643	-3.95397	7.68653e-05	0.0400194	EHD3	3	EH-domain containing 3 [Source:HGNC Symbol;Acc:HGNC:3244]
ENSOARG00000020131	126.211	-2.0192	0.403066	-5.0096	5.45444e-07	0.00188046	TSPAN2	1	tetraspanin 2 [Source:HGNC Symbol;Acc:HGNC:20659]
ENSOARG00000020740	934.457	0.519695	0.128589	4.04152	5.31066e-05	0.0359839	DIS3L2	2	DIS3 like 3'-5' exoribonuclease 2 [Source:HGNC Symbol;Acc:HGNC:28648]

## Sheet: TXvF1
List of genes that were differentially expressed between Texel and F1 cross-bred ewes with diet as a second factor
Ensembl Gene ID	baseMean	log2FoldChange	lfcSE	stat	pvalue	padj	external gene name	chromosome name	description
ENSOARG00000000531	2035.99	-1.35706	0.24669	-5.50107	3.77487e-08	0.000224161		5	Uncharacterized protein [Source:UniProtKB/TrEMBL;Acc:W5NQX0]
ENSOARG00000000870	19.3796	-2.0617	0.539632	-3.82057	0.000133145	0.0395745		7	Uncharacterized protein [Source:UniProtKB/TrEMBL;Acc:W5NRV5]
ENSOARG00000000879	8.87655	-1.88306	0.502552	-3.74699	0.000178969	0.0497981		7	Uncharacterized protein [Source:UniProtKB/TrEMBL;Acc:W5NRW2]
ENSOARG00000000936	7.87557	2.1841	0.570305	3.8297	0.000128298	0.0394267	LMOD2	4	leiomodin 2 (cardiac) [Source:HGNC Symbol;Acc:HGNC:6648]
ENSOARG00000001346	143.701	-2.59173	0.55369	-4.68082	2.85724e-06	0.00422379	CST6	21	cystatin E/M [Source:HGNC Symbol;Acc:HGNC:2478]
ENSOARG00000001968	470.632	2.61453	0.54267	4.81789	1.45082e-06	0.00292276	MFAP5	3	microfibrillar associated protein 5 [Source:HGNC Symbol;Acc:HGNC:29673]
ENSOARG00000002031	15.9125	2.27448	0.550508	4.13161	3.60236e-05	0.0233265		6	Uncharacterized protein [Source:UniProtKB/TrEMBL;Acc:W5NVE1]
ENSOARG00000003044	85.1061	2.61041	0.567258	4.60181	4.18832e-06	0.00506257	ACTA1	25	actin, alpha 1, skeletal muscle [Source:HGNC Symbol;Acc:HGNC:129]
ENSOARG00000003121	72.1357	2.17277	0.562096	3.86548	0.00011087	0.037516	WIF1	3	WNT inhibitory factor 1 [Source:HGNC Symbol;Acc:HGNC:18081]
ENSOARG00000005014	521.744	1.78296	0.469259	3.79952	0.000144975	0.0417229	ABLIM3	5	actin binding LIM protein family, member 3 [Source:HGNC Symbol;Acc:HGNC:29132]
ENSOARG00000005450	139.42	2.01125	0.479061	4.19831	2.68914e-05	0.0180581		22	Uncharacterized protein [Source:UniProtKB/TrEMBL;Acc:W5P608]
ENSOARG00000005699	21.1712	2.87351	0.530807	5.41346	6.18171e-08	0.000224161		16	Uncharacterized protein [Source:UniProtKB/TrEMBL;Acc:W5P6Q6]
ENSOARG00000005854	85.6671	2.19088	0.539233	4.06296	4.84543e-05	0.025839	ADGRL3	6	adhesion G protein-coupled receptor L3 [Source:HGNC Symbol;Acc:HGNC:20974]
ENSOARG00000006408	20.9767	2.10332	0.538566	3.9054	9.40681e-05	0.0362883	LGI2	6	leucine-rich repeat LGI family, member 2 [Source:HGNC Symbol;Acc:HGNC:18710]
ENSOARG00000006557	368.831	1.96524	0.507123	3.87527	0.000106506	0.037516	AKAP6	18	A kinase (PRKA) anchor protein 6 [Source:HGNC Symbol;Acc:HGNC:376]
ENSOARG00000006941	41.5276	-2.39746	0.562914	-4.25901	2.05335e-05	0.0161666	C17orf67	11	chromosome 17 open reading frame 67 [Source:HGNC Symbol;Acc:HGNC:27900]
ENSOARG00000007322	119.108	-2.495	0.569014	-4.38477	1.16107e-05	0.0116952		1	Uncharacterized protein [Source:UniProtKB/TrEMBL;Acc:W5PBN8]
ENSOARG00000007849	30.2251	-1.84859	0.461062	-4.00941	6.08705e-05	0.0282985	PLEKHB1	15	pleckstrin homology domain containing, family B (evectins) member 1 [Source:HGNC Symbol;Acc:HGNC:19079]
ENSOARG00000007935	568.555	1.46511	0.379317	3.86249	0.000112239	0.037516	PLA2G4A	12	phospholipase A2, group IVA (cytosolic, calcium-dependent) [Source:HGNC Symbol;Acc:HGNC:9035]
ENSOARG00000008330	625.206	-1.25596	0.254407	-4.93683	7.94013e-07	0.00179953	WDR91	4	WD repeat domain 91 [Source:HGNC Symbol;Acc:HGNC:24997]
ENSOARG00000008660	17.1813	2.19297	0.507928	4.31749	1.57813e-05	0.0139463	ARSH	X	arylsulfatase family, member H [Source:HGNC Symbol;Acc:HGNC:32488]
ENSOARG00000008867	170.374	-2.16957	0.567755	-3.8213	0.000132748	0.0395745	PLAUR	14	plasminogen activator, urokinase receptor [Source:HGNC Symbol;Acc:HGNC:9053]
ENSOARG00000008913	73.405	-2.17888	0.559142	-3.89683	9.74617e-05	0.0368141	CSRP3	21	cysteine and glycine-rich protein 3 (cardiac LIM protein) [Source:HGNC Symbol;Acc:HGNC:2472]
ENSOARG00000009028	4.81076	2.26768	0.55281	4.10209	4.09439e-05	0.0241881	MKRN3	18	makorin ring finger protein 3 [Source:HGNC Symbol;Acc:HGNC:7114]
ENSOARG00000009233	21.7537	2.69354	0.567018	4.75036	2.03057e-06	0.00334693	CEACAM16	14	carcinoembryonic antigen-related cell adhesion molecule 16 [Source:HGNC Symbol;Acc:HGNC:31948]
ENSOARG00000009752	40.3398	2.14987	0.556251	3.86494	0.000111118	0.037516	ADRA1A	2	adrenoceptor alpha 1A [Source:HGNC Symbol;Acc:HGNC:277]
ENSOARG00000009843	3.13214	2.11505	0.538005	3.93129	8.44924e-05	0.0352408	HAND1	5	heart and neural crest derivatives expressed 1 [Source:HGNC Symbol;Acc:HGNC:4807]
ENSOARG00000009884	108.611	-1.30941	0.350458	-3.73627	0.000186767	0.0497981	PQLC2	2	PQ loop repeat containing 2 [Source:HGNC Symbol;Acc:HGNC:26001]
ENSOARG00000010088	20.1883	2.30483	0.568283	4.05577	4.99687e-05	0.0258852	VIT	3	vitrin [Source:HGNC Symbol;Acc:HGNC:12697]
ENSOARG00000010120	303.498	1.91831	0.490126	3.91391	9.08138e-05	0.0357945	BRINP3	12	bone morphogenetic protein/retinoic acid inducible neural-specific 3 [Source:HGNC Symbol;Acc:HGNC:22393]
ENSOARG00000010382	98.709	2.88667	0.567839	5.08361	3.70337e-07	0.000959226	THSD7B	2	thrombospondin, type I, domain containing 7B [Source:HGNC Symbol;Acc:HGNC:29348]
ENSOARG00000010561	143.339	-2.29305	0.561278	-4.08541	4.39991e-05	0.0241881	HMGA1	20	high mobility group AT-hook 1 [Source:HGNC Symbol;Acc:HGNC:5010]
ENSOARG00000010710	11.738	2.39918	0.567723	4.22598	2.37905e-05	0.0165902	CALN1	24	calneuron 1 [Source:HGNC Symbol;Acc:HGNC:13248]
ENSOARG00000011052	30.8768	-2.87469	0.557134	-5.15978	2.47234e-07	0.000747099	EEF1A2	13	eukaryotic translation elongation factor 1 alpha 2 [Source:HGNC Symbol;Acc:HGNC:3192]
ENSOARG00000011391	3976.43	1.24636	0.305087	4.08528	4.40245e-05	0.0241881	EHD2	14	EH-domain containing 2 [Source:HGNC Symbol;Acc:HGNC:3243]
ENSOARG00000011449	61.7865	-3.08575	0.568506	-5.42783	5.70436e-08	0.000224161	PRLR	16	prolactin receptor [Source:HGNC Symbol;Acc:HGNC:9446]
ENSOARG00000011622	7.74738	2.27517	0.562399	4.04547	5.22181e-05	0.0262111	C1orf158	12	chromosome 1 open reading frame 158 [Source:HGNC Symbol;Acc:HGNC:28567]
ENSOARG00000012165	129.557	2.22259	0.566781	3.92143	8.80267e-05	0.0354669	ADAMTSL5	5	ADAMTS-like 5 [Source:HGNC Symbol;Acc:HGNC:27912]
ENSOARG00000012206	1081.72	-5.06513	0.56337	-8.99077	2.45514e-19	4.45141e-15	CA5A	14	carbonic anhydrase VA, mitochondrial [Source:HGNC Symbol;Acc:HGNC:1377]
ENSOARG00000012224	612.671	2.24812	0.567292	3.9629	7.40438e-05	0.0321146		X
ENSOARG00000012264	3725.48	1.38036	0.337478	4.09021	4.3099e-05	0.0241881	LTA4H	3	leukotriene A4 hydrolase [Source:HGNC Symbol;Acc:HGNC:6710]
ENSOARG00000012695	29.6792	2.41099	0.567322	4.24976	2.13997e-05	0.0161666	CFAP221	2	cilia and flagella associated protein 221 [Source:HGNC Symbol;Acc:HGNC:33720]
ENSOARG00000012848	2.25738	-2.23397	0.568676	-3.92837	8.55219e-05	0.0352408		24	Uncharacterized protein [Source:UniProtKB/TrEMBL;Acc:W5PTH6]
ENSOARG00000013019	151.41	-2.18807	0.471419	-4.64145	3.45972e-06	0.00448059	TRH	19	thyrotropin-releasing hormone [Source:HGNC Symbol;Acc:HGNC:12298]
ENSOARG00000014199	10852.6	-2.58178	0.552977	-4.66888	3.02848e-06	0.00422379	PLIN2	2	perilipin 2 [Source:HGNC Symbol;Acc:HGNC:248]
ENSOARG00000014283	55.4867	1.92314	0.513198	3.74737	0.000178696	0.0497981		3	Uncharacterized protein [Source:UniProtKB/TrEMBL;Acc:W5PXZ8]
ENSOARG00000014509	74.4444	2.40635	0.558015	4.31235	1.61532e-05	0.0139463	MGAM	4	maltase-glucoamylase [Source:HGNC Symbol;Acc:HGNC:7043]
ENSOARG00000014564	19.8075	2.29139	0.568807	4.02841	5.61561e-05	0.0267939	EYA4	8	EYA transcriptional coactivator and phosphatase 4 [Source:HGNC Symbol;Acc:HGNC:3522]
ENSOARG00000014856	218.184	2.13343	0.556709	3.83221	0.000126999	0.0394267		1	Uncharacterized protein [Source:UniProtKB/TrEMBL;Acc:W5PZP6]
ENSOARG00000015237	578.583	1.29591	0.335806	3.8591	0.000113804	0.037516	NEIL2	2	nei-like DNA glycosylase 2 [Source:HGNC Symbol;Acc:HGNC:18956]
ENSOARG00000016092	2601.98	-1.14248	0.296722	-3.85035	0.000117947	0.0381875	COLGALT1	5	collagen beta(1-O)galactosyltransferase 1 [Source:HGNC Symbol;Acc:HGNC:26182]
ENSOARG00000016098	415.157	-2.33257	0.568803	-4.10083	4.11663e-05	0.0241881		20	Uncharacterized protein [Source:UniProtKB/TrEMBL;Acc:W5Q3J8]
ENSOARG00000016786	2369.11	-2.33448	0.541057	-4.31467	1.59844e-05	0.0139463	KRT8	3	keratin 8, type II [Source:HGNC Symbol;Acc:HGNC:6446]
ENSOARG00000017123	3329.56	-2.14862	0.531859	-4.03983	5.34892e-05	0.0262111		4	Uncharacterized protein [Source:UniProtKB/TrEMBL;Acc:W5Q6N3]
ENSOARG00000017163	10.3902	3.2045	0.568342	5.63833	1.71703e-08	0.000155657		3
ENSOARG00000017490	398.659	2.47086	0.561443	4.40091	1.07795e-05	0.0114967	THBS4	7	thrombospondin 4 [Source:HGNC Symbol;Acc:HGNC:11788]
ENSOARG00000018362	15.0599	-2.12454	0.568549	-3.73678	0.000186391	0.0497981	MT3	14	metallothionein-3 [Source:RefSeq peptide;Acc:NP_001009755]
ENSOARG00000018795	75.6193	2.37084	0.56014	4.23258	2.31025e-05	0.0165902	NTNG1	1	netrin G1 [Source:HGNC Symbol;Acc:HGNC:23319]
ENSOARG00000018906	270.164	2.11614	0.546018	3.87558	0.000106371	0.037516	HHLA2	1	HERV-H LTR-associating 2 [Source:HGNC Symbol;Acc:HGNC:4905]
ENSOARG00000020289	20.5653	2.16539	0.54657	3.96178	7.43926e-05	0.0321146	PAX3	2	paired box 3 [Source:HGNC Symbol;Acc:HGNC:8617]
ENSOARG00000020469	7.6425	2.48857	0.556227	4.47403	7.67604e-06	0.00869839	CLDN16	1	claudin 16 [Source:HGNC Symbol;Acc:HGNC:2037]
ENSOARG00000020481	9.00266	2.18218	0.569039	3.83484	0.000125644	0.0394267	TPRG1	1	tumor protein p63 regulated 1 [Source:HGNC Symbol;Acc:HGNC:24759]
ENSOARG00000020838	160.637	-2.70385	0.565073	-4.78495	1.71028e-06	0.00310092	GPRC5A	3	G protein-coupled receptor, class C, group 5, member A [Source:HGNC Symbol;Acc:HGNC:9836]
ENSOARG00000023487	8.2234	2.0484	0.547969	3.73818	0.000185361	0.0497981	U6	23	U6 spliceosomal RNA [Source:RFAM;Acc:RF00026]
ENSOARG00000024669	1.78876	1.96687	0.516451	3.80844	0.000139846	0.0408959	U5	13	U5 spliceosomal RNA [Source:RFAM;Acc:RF00020]
ENSOARG00000025214	3.8683	2.24856	0.524471	4.28728	1.80873e-05	0.0149064		4
ENSOARG00000025549	10.4444	2.1252	0.550262	3.86217	0.000112385	0.037516		1
ENSOARG00000026322	4.39222	2.11927	0.532671	3.97857	6.93296e-05	0.0314254		10

## Sheet: FSvF1
List of genes that were differentially expressed between Finnsheep and F1 cross-bred ewes with diet as a second factor
Ensembl Gene ID	baseMean	log2FoldChange	lfcSE	stat	pvalue	padj	external gene name	chromosome name	description
ENSOARG00000002559	37.9571	2.73488	0.568663	4.80931	1.51449e-06	0.0131297		X	Uncharacterized protein [Source:UniProtKB/TrEMBL;Acc:W5NX19]
ENSOARG00000004833	50.166	2.66733	0.56565	4.71551	2.41108e-06	0.0131297		21	Uncharacterized protein [Source:UniProtKB/TrEMBL;Acc:W5P427]
ENSOARG00000008913	73.405	-2.63343	0.559117	-4.70998	2.47742e-06	0.0131297	CSRP3	21	cysteine and glycine-rich protein 3 (cardiac LIM protein) [Source:HGNC Symbol;Acc:HGNC:2472]
ENSOARG00000011885	243.797	2.55157	0.566036	4.50779	6.55049e-06	0.0277728	DPP10	2	dipeptidyl-peptidase 10 (non-functional) [Source:HGNC Symbol;Acc:HGNC:20823]
ENSOARG00000012206	1081.72	-5.21213	0.563329	-9.25236	2.19584e-20	4.65496e-16	CA5A	14	carbonic anhydrase VA, mitochondrial [Source:HGNC Symbol;Acc:HGNC:1377]
