# Supplementary material for: Integrated ovarian mRNA and miRNA transcriptome profiling characterizes the genetic basis of prolificacy traits in sheep (Ovis aries)
Source: BMC Genomics. 2018 Jan 29;19:104. doi: 10.1186/s12864-017-4400-4 (PMC5789708; doi:10.1186/s12864-017-4400-4)
Supplement: Supplementary file 5 — Differential expression between flushing-diet sub-groups. List of genes that were differentially expressed between a subset of Finnsheep and Texel; Finnsheep and F1 crosses; and Texel and F1 crosses maintained on a flushing diet. (XLSX 144 kb) [file 12864_2017_4400_MOESM5_ESM.xlsx]

## Sheet: F_FSvTX
List of genes that were differentially expressed between a subset of Finnsheep and Texel ewes maintained on a flushing diet
Ensembl Gene ID	baseMean	log2FoldChange	lfcSE	stat	pvalue	padj	external_gene_name	chromosome_name	description
ENSOARG00000000130	109.295	1.26622	0.334761	3.78246	0.000155286	0.0107612	CHRFAM7A	18	CHRNA7 (cholinergic receptor, nicotinic, alpha 7, exons 5-10) and FAM7A (family with sequence similarity 7A, exons A-E) fusion [Source:HGNC Symbol;Acc:HGNC:15781]
ENSOARG00000000158	416.921	-1.21526	0.335534	-3.62187	0.000292476	0.016268	EDNRB	10	endothelin receptor type B [Source:HGNC Symbol;Acc:HGNC:3180]
ENSOARG00000000327	16738.5	0.97216	0.269281	3.61021	0.000305951	0.0166881	LAMA1	23	laminin, alpha 1 [Source:HGNC Symbol;Acc:HGNC:6481]
ENSOARG00000000345	3872.53	-2.10284	0.405833	-5.18153	2.20074e-07	0.000232577	GRAMD1B	15	GRAM domain containing 1B [Source:HGNC Symbol;Acc:HGNC:29214]
ENSOARG00000000348	109.057	-1.25622	0.383904	-3.27224	0.00106701	0.0369298		6	Uncharacterized protein [Source:UniProtKB/TrEMBL;Acc:W5NQ99]
ENSOARG00000000392	275.988	-1.28778	0.401509	-3.20734	0.00133968	0.0417952	GPRIN3	6	GPRIN family member 3 [Source:HGNC Symbol;Acc:HGNC:27733]
ENSOARG00000000443	179.261	-1.31529	0.335027	-3.92591	8.64025e-05	0.00739587		14	Uncharacterized protein [Source:UniProtKB/TrEMBL;Acc:W5NQK3]
ENSOARG00000000461	183.24	-1.03173	0.293455	-3.51579	0.000438443	0.0207683	NEBL	13	nebulette [Source:HGNC Symbol;Acc:HGNC:16932]
ENSOARG00000000465	1505.17	-1.22554	0.382704	-3.20231	0.00136331	0.0422376	RELN	4	reelin [Source:HGNC Symbol;Acc:HGNC:9957]
ENSOARG00000000484	226.091	0.976741	0.248631	3.92847	8.54871e-05	0.00739587	ALDOC	11	aldolase C, fructose-bisphosphate [Source:HGNC Symbol;Acc:HGNC:418]
ENSOARG00000000498	3469.57	-0.942356	0.269343	-3.49871	0.000467507	0.0217172	ITGA9	19	integrin, alpha 9 [Source:HGNC Symbol;Acc:HGNC:6145]
ENSOARG00000000531	2035.99	0.485829	0.148017	3.28224	0.00102986	0.0362034		5	Uncharacterized protein [Source:UniProtKB/TrEMBL;Acc:W5NQX0]
ENSOARG00000000549	9293.16	-0.749139	0.198896	-3.76648	0.000165563	0.0113801	PTPRM	23	protein tyrosine phosphatase, receptor type, M [Source:HGNC Symbol;Acc:HGNC:9675]
ENSOARG00000000612	14.8314	-1.29315	0.399695	-3.23534	0.00121497	0.0395296	PERP	8	PERP, TP53 apoptosis effector [Source:HGNC Symbol;Acc:HGNC:17637]
ENSOARG00000000684	1639.6	-1.39844	0.300162	-4.65897	3.178e-06	0.000902382	MMRN2	25	multimerin 2 [Source:HGNC Symbol;Acc:HGNC:19888]
ENSOARG00000000714	101.64	-1.3125	0.380277	-3.45143	0.000557614	0.0244901	SNCG	25	synuclein, gamma (breast cancer-specific protein 1) [Source:HGNC Symbol;Acc:HGNC:11141]
ENSOARG00000000729	2361.53	-1.49668	0.367318	-4.07461	4.60924e-05	0.00510128	ITIH4	19	inter-alpha-trypsin inhibitor heavy chain family, member 4 [Source:HGNC Symbol;Acc:HGNC:6169]
ENSOARG00000000778	194.731	-1.63771	0.319663	-5.12324	3.00336e-07	0.000275126	MET	4	MET proto-oncogene, receptor tyrosine kinase [Source:HGNC Symbol;Acc:HGNC:7029]
ENSOARG00000000838	1487.46	-0.805818	0.256046	-3.14716	0.00164865	0.0475716	ARF6	7	ADP-ribosylation factor 6 [Source:HGNC Symbol;Acc:HGNC:659]
ENSOARG00000000848	257.678	-1.10036	0.249875	-4.40363	1.06453e-05	0.00183674	ARHGEF15	11	Rho guanine nucleotide exchange factor (GEF) 15 [Source:HGNC Symbol;Acc:HGNC:15590]
ENSOARG00000000858	583.669	-1.11816	0.269199	-4.15366	3.27194e-05	0.00406803	NPR1	1	natriuretic peptide receptor 1 [Source:HGNC Symbol;Acc:HGNC:7943]
ENSOARG00000000899	983.062	-1.14289	0.300627	-3.80168	0.000143718	0.0101679	MECOM	1	MDS1 and EVI1 complex locus [Source:HGNC Symbol;Acc:HGNC:3498]
ENSOARG00000000950	2778.38	-1.39725	0.395784	-3.53033	0.000415046	0.0207266	A2M	3	alpha-2-macroglobulin [Source:HGNC Symbol;Acc:HGNC:7]
ENSOARG00000001010	1427.09	-0.630492	0.198025	-3.1839	0.00145306	0.0440318	EXOC6	22	exocyst complex component 6 [Source:HGNC Symbol;Acc:HGNC:23196]
ENSOARG00000001035	5.63575	1.50372	0.405304	3.71009	0.000207184	0.01327	GNGT1	4	guanine nucleotide binding protein (G protein), gamma transducing activity polypeptide 1 [Source:HGNC Symbol;Acc:HGNC:4411]
ENSOARG00000001060	6577.38	-1.00251	0.250168	-4.00734	6.14057e-05	0.00593319	KDR	6	kinase insert domain receptor [Source:HGNC Symbol;Acc:HGNC:6307]
ENSOARG00000001160	1203.74	-1.24043	0.274416	-4.52026	6.17642e-06	0.00135632	ARAP3	5	ArfGAP with RhoGAP domain, ankyrin repeat and PH domain 3 [Source:HGNC Symbol;Acc:HGNC:24097]
ENSOARG00000001254	1059.88	-1.17716	0.37174	-3.16662	0.00154222	0.0456068	TNXB	20	tenascin XB [Source:HGNC Symbol;Acc:HGNC:11976]
ENSOARG00000001300	108.998	-0.91467	0.2673	-3.42189	0.000621884	0.0264207	XYLB	19	xylulokinase homolog (H. influenzae) [Source:HGNC Symbol;Acc:HGNC:12839]
ENSOARG00000001308	473.287	-0.960001	0.255333	-3.7598	0.000170052	0.0115935	PCDH1	5	protocadherin 1 [Source:HGNC Symbol;Acc:HGNC:8655]
ENSOARG00000001374	33.788	-0.96985	0.296755	-3.26819	0.00108239	0.0372728	HCRTR1	2	hypocretin (orexin) receptor 1 [Source:HGNC Symbol;Acc:HGNC:4848]
ENSOARG00000001395	1714.36	-1.20297	0.274196	-4.38726	1.14785e-05	0.00189197	TINAGL1	2	tubulointerstitial nephritis antigen-like 1 [Source:HGNC Symbol;Acc:HGNC:19168]
ENSOARG00000001456	2801.49	-1.18493	0.375022	-3.15963	0.00157971	0.0461335	GFPT2	5	glutamine-fructose-6-phosphate transaminase 2 [Source:HGNC Symbol;Acc:HGNC:4242]
ENSOARG00000001511	8351.3	-0.850851	0.238218	-3.57173	0.000354625	0.0185646	STAT3	11	signal transducer and activator of transcription 3 (acute-phase response factor) [Source:HGNC Symbol;Acc:HGNC:11364]
ENSOARG00000001525	30.9301	-0.936369	0.287805	-3.25348	0.00113999	0.03802	RPS6KL1	7	ribosomal protein S6 kinase-like 1 [Source:HGNC Symbol;Acc:HGNC:20222]
ENSOARG00000001543	6.56549	-1.48622	0.403002	-3.68786	0.000226145	0.0139844		10	Uncharacterized protein [Source:UniProtKB/TrEMBL;Acc:W5NTW6]
ENSOARG00000001544	1773.76	-0.422561	0.112969	-3.7405	0.000183652	0.0122742	RIPK1	20	receptor (TNFRSF)-interacting serine-threonine kinase 1 [Source:HGNC Symbol;Acc:HGNC:10019]
ENSOARG00000001554	423.202	-2.26249	0.3766	-6.00768	1.88199e-09	1.10382e-05	FBLN2	19	fibulin 2 [Source:HGNC Symbol;Acc:HGNC:3601]
ENSOARG00000001587	80.8856	-2.12053	0.386801	-5.48223	4.19994e-08	0.000118361		19	Uncharacterized protein [Source:UniProtKB/TrEMBL;Acc:W5NU17]
ENSOARG00000001673	100.878	0.69113	0.215049	3.21383	0.00130977	0.0411652		15	Uncharacterized protein [Source:UniProtKB/TrEMBL;Acc:W5NUB3]
ENSOARG00000001783	2561.62	-1.54034	0.401918	-3.83247	0.000126864	0.00931098	FOS	7	FBJ murine osteosarcoma viral oncogene homolog [Source:HGNC Symbol;Acc:HGNC:3796]
ENSOARG00000001827	45.77	-1.20718	0.313642	-3.84891	0.000118647	0.00887697	SLC25A29	18	solute carrier family 25 (mitochondrial carnitine/acylcarnitine carrier), member 29 [Source:HGNC Symbol;Acc:HGNC:20116]
ENSOARG00000001849	5246.78	-1.20923	0.272098	-4.44409	8.82656e-06	0.00165402	CDH5	14	cadherin 5, type 2 (vascular endothelium) [Source:HGNC Symbol;Acc:HGNC:1764]
ENSOARG00000001968	470.632	-1.69676	0.363212	-4.67154	2.98947e-06	0.000887901	MFAP5	3	microfibrillar associated protein 5 [Source:HGNC Symbol;Acc:HGNC:29673]
ENSOARG00000001985	100.461	-1.85756	0.328077	-5.66197	1.49647e-08	5.06076e-05	OLFM1	3	olfactomedin 1 [Source:HGNC Symbol;Acc:HGNC:17187]
ENSOARG00000002035	2830.71	-0.567858	0.159807	-3.55339	0.000380293	0.0196648	WARS	18	tryptophanyl-tRNA synthetase [Source:HGNC Symbol;Acc:HGNC:12729]
ENSOARG00000002079	431.681	-0.962741	0.285763	-3.36902	0.00075435	0.0298719	SOX13	12	SRY (sex determining region Y)-box 13 [Source:HGNC Symbol;Acc:HGNC:11192]
ENSOARG00000002145	2955.25	-0.356043	0.110659	-3.21747	0.00129324	0.0410271	DYNC1LI2	14	dynein, cytoplasmic 1, light intermediate chain 2 [Source:HGNC Symbol;Acc:HGNC:2966]
ENSOARG00000002211	236.102	-0.957705	0.285158	-3.35851	0.000783649	0.0306021	SERPINB9	20	serpin peptidase inhibitor, clade B (ovalbumin), member 9 [Source:HGNC Symbol;Acc:HGNC:8955]
ENSOARG00000002307	43.6689	-1.65123	0.405103	-4.07607	4.58023e-05	0.00510128	DLK1	18	delta-like 1 homolog (Drosophila) [Source:HGNC Symbol;Acc:HGNC:2907]
ENSOARG00000002402	437.775	0.567816	0.176155	3.22339	0.00126682	0.0406464		8
ENSOARG00000002489	666.436	-1.29801	0.27313	-4.75236	2.01058e-06	0.00066196	PREX2	9	phosphatidylinositol-3,4,5-trisphosphate-dependent Rac exchange factor 2 [Source:HGNC Symbol;Acc:HGNC:22950]
ENSOARG00000002539	447.657	-1.3933	0.374439	-3.72105	0.0001984	0.0129268	MYRIP	19	myosin VIIA and Rab interacting protein [Source:HGNC Symbol;Acc:HGNC:19156]
ENSOARG00000002559	37.9571	1.85897	0.401921	4.6252	3.74236e-06	0.000988744		X	Uncharacterized protein [Source:UniProtKB/TrEMBL;Acc:W5NX19]
ENSOARG00000002564	33.9777	-1.19662	0.330697	-3.61848	0.000296337	0.0163751	CCM2L	13	cerebral cavernous malformation 2-like [Source:HGNC Symbol;Acc:HGNC:16153]
ENSOARG00000002674	181.604	-1.16068	0.286257	-4.05469	5.02015e-05	0.00516277	SHE	1	Src homology 2 domain containing E [Source:HGNC Symbol;Acc:HGNC:27004]
ENSOARG00000002688	70.9168	-1.26039	0.319362	-3.94657	7.92772e-05	0.00709258	ANK1	26	ankyrin 1, erythrocytic [Source:HGNC Symbol;Acc:HGNC:492]
ENSOARG00000002724	5.04521	1.07431	0.342487	3.1368	0.00170805	0.0485401		4	Uncharacterized protein [Source:UniProtKB/TrEMBL;Acc:W5NXJ6]
ENSOARG00000002746	7.58026	1.04342	0.33331	3.13049	0.00174512	0.0493449	LDHAL6B	8	lactate dehydrogenase A-like 6B [Source:HGNC Symbol;Acc:HGNC:21481]
ENSOARG00000002778	50.4593	-1.79193	0.368037	-4.86888	1.1223e-06	0.00051289		20	Uncharacterized protein [Source:UniProtKB/TrEMBL;Acc:W5NXQ2]
ENSOARG00000002815	4984.31	0.74885	0.205724	3.64006	0.00027257	0.0158185	PACS1	21	phosphofurin acidic cluster sorting protein 1 [Source:HGNC Symbol;Acc:HGNC:30032]
ENSOARG00000002844	106.289	1.73724	0.354904	4.89494	9.83336e-07	0.000489036	GRIA4	15	glutamate receptor, ionotropic, AMPA 4 [Source:HGNC Symbol;Acc:HGNC:4574]
ENSOARG00000002887	172.193	-1.09325	0.266796	-4.0977	4.17275e-05	0.0048998	SLC45A4	9	solute carrier family 45, member 4 [Source:HGNC Symbol;Acc:HGNC:29196]
ENSOARG00000002898	232.243	-1.15776	0.239069	-4.84278	1.28034e-06	0.000565596	LRP11	8	low density lipoprotein receptor-related protein 11 [Source:HGNC Symbol;Acc:HGNC:16936]
ENSOARG00000002924	490.765	-0.638225	0.178475	-3.57599	0.000348906	0.0183219	CCND3	20	cyclin D3 [Source:HGNC Symbol;Acc:HGNC:1585]
ENSOARG00000003030	18.3082	1.38175	0.384694	3.59182	0.000328377	0.0174608		15	Uncharacterized protein [Source:UniProtKB/TrEMBL;Acc:W5NYH1]
ENSOARG00000003121	72.1357	-1.49758	0.385275	-3.88704	0.000101472	0.00809335	WIF1	3	WNT inhibitory factor 1 [Source:HGNC Symbol;Acc:HGNC:18081]
ENSOARG00000003213	73.5616	-0.993161	0.266878	-3.72141	0.000198114	0.0129268	C4orf32	6	chromosome 4 open reading frame 32 [Source:HGNC Symbol;Acc:HGNC:26813]
ENSOARG00000003221	206.279	-1.25429	0.27249	-4.60308	4.16284e-06	0.00106651	TBC1D30	3	TBC1 domain family, member 30 [Source:HGNC Symbol;Acc:HGNC:29164]
ENSOARG00000003319	1387.26	-1.13818	0.321481	-3.54043	0.000399477	0.0202648	F8	X	coagulation factor VIII, procoagulant component [Source:HGNC Symbol;Acc:HGNC:3546]
ENSOARG00000003365	188.54	-1.11373	0.351299	-3.17033	0.00152267	0.0453288	FGR	2	FGR proto-oncogene, Src family tyrosine kinase [Source:HGNC Symbol;Acc:HGNC:3697]
ENSOARG00000003401	69.8409	0.825009	0.234494	3.51826	0.000434385	0.0207683	KCNK1	25	potassium channel, two pore domain subfamily K, member 1 [Source:HGNC Symbol;Acc:HGNC:6272]
ENSOARG00000003449	27.2699	1.37033	0.386243	3.54784	0.000388402	0.0199015	GPR149	1	G protein-coupled receptor 149 [Source:HGNC Symbol;Acc:HGNC:23627]
ENSOARG00000003452	3088.75	-1.0441	0.296102	-3.52614	0.000421666	0.0207266	RAMP2	11	receptor (G protein-coupled) activity modifying protein 2 [Source:HGNC Symbol;Acc:HGNC:9844]
ENSOARG00000003492	15480.5	-0.76321	0.229527	-3.32515	0.000883723	0.0326978	CALM2	7	calmodulin 2 (phosphorylase kinase, delta) [Source:HGNC Symbol;Acc:HGNC:1445]
ENSOARG00000003517	858.851	-1.33681	0.341354	-3.91621	8.99518e-05	0.00756714	STAB1	19	stabilin 1 [Source:HGNC Symbol;Acc:HGNC:18628]
ENSOARG00000003601	334.678	-0.861597	0.211753	-4.06887	4.72418e-05	0.00515029	NQO1	14	NAD(P)H dehydrogenase, quinone 1 [Source:HGNC Symbol;Acc:HGNC:2874]
ENSOARG00000003647	1029.61	-0.987956	0.296067	-3.33693	0.000847087	0.0321152	EFNA1	1	ephrin-A1 [Source:HGNC Symbol;Acc:HGNC:3221]
ENSOARG00000003701	11366.5	-0.642029	0.186577	-3.4411	0.000579356	0.0250196	MBNL1	1	muscleblind-like splicing regulator 1 [Source:HGNC Symbol;Acc:HGNC:6923]
ENSOARG00000003722	214.419	-0.91677	0.287924	-3.18407	0.00145221	0.0440318	KANK3	5	KN motif and ankyrin repeat domains 3 [Source:HGNC Symbol;Acc:HGNC:24796]
ENSOARG00000003729	158.06	1.12836	0.286104	3.94386	8.01796e-05	0.00713557	JAKMIP2	5	janus kinase and microtubule interacting protein 2 [Source:HGNC Symbol;Acc:HGNC:29067]
ENSOARG00000003778	314.033	-1.25294	0.323748	-3.8701	0.000108792	0.00841891	EGFL7	3	EGF-like-domain, multiple 7 [Source:HGNC Symbol;Acc:HGNC:20594]
ENSOARG00000003820	549.85	-1.37055	0.305011	-4.49346	7.00751e-06	0.00148947		3
ENSOARG00000003828	490.317	-0.907929	0.274431	-3.30841	0.000938289	0.0339733	ARHGAP24	6	Rho GTPase activating protein 24 [Source:HGNC Symbol;Acc:HGNC:25361]
ENSOARG00000003856	801.021	0.94476	0.292448	3.23052	0.00123565	0.0399494		24	Uncharacterized protein [Source:UniProtKB/TrEMBL;Acc:W5P145]
ENSOARG00000003867	12811.7	-1.72545	0.404437	-4.26631	1.98736e-05	0.00297383	CYP11A1	18	cytochrome P450, family 11, subfamily A, polypeptide 1 [Source:HGNC Symbol;Acc:HGNC:2590]
ENSOARG00000003895	230.301	-1.515	0.339727	-4.45947	8.21634e-06	0.00157875	MYCT1	8	myc target 1 [Source:HGNC Symbol;Acc:HGNC:23172]
ENSOARG00000003963	1135.09	-1.60474	0.378957	-4.23462	2.28936e-05	0.003253	DUSP1	16	dual specificity phosphatase 1 [Source:HGNC Symbol;Acc:HGNC:3064]
ENSOARG00000004049	55.7358	-1.72295	0.392796	-4.38639	1.15248e-05	0.00189197	MFSD4	12	major facilitator superfamily domain containing 4 [Source:HGNC Symbol;Acc:HGNC:25433]
ENSOARG00000004145	361.372	0.895645	0.282685	3.16835	0.00153305	0.0455578	TSPAN33	4	tetraspanin 33 [Source:HGNC Symbol;Acc:HGNC:28743]
ENSOARG00000004190	91.312	-0.948826	0.191955	-4.94296	7.69434e-07	0.000394253	CHAC2	3	ChaC, cation transport regulator homolog 2 (E. coli) [Source:HGNC Symbol;Acc:HGNC:32363]
ENSOARG00000004211	331.842	-0.674856	0.131847	-5.11846	3.08033e-07	0.000275126	NUDT19	14	nudix (nucleoside diphosphate linked moiety X)-type motif 19 [Source:HGNC Symbol;Acc:HGNC:32036]
ENSOARG00000004239	1675.14	-0.877261	0.280022	-3.13284	0.00173127	0.0490351	CPEB4	16	cytoplasmic polyadenylation element binding protein 4 [Source:HGNC Symbol;Acc:HGNC:21747]
ENSOARG00000004247	7.25851	-1.45834	0.387981	-3.75881	0.000170724	0.0115935		11	Uncharacterized protein [Source:UniProtKB/TrEMBL;Acc:W5P295]
ENSOARG00000004299	23.9462	-1.29896	0.391017	-3.322	0.00089376	0.0328534	GATA2	19	GATA binding protein 2 [Source:HGNC Symbol;Acc:HGNC:4171]
ENSOARG00000004394	774.163	0.929155	0.242813	3.82662	0.000129914	0.00946862	FAM169A	16	family with sequence similarity 169, member A [Source:HGNC Symbol;Acc:HGNC:29138]
ENSOARG00000004438	7665.47	-1.16961	0.359741	-3.25124	0.00114903	0.0382459		8	Uncharacterized protein [Source:UniProtKB/TrEMBL;Acc:W5P2V0]
ENSOARG00000004454	428.817	-1.1258	0.262478	-4.28913	1.79376e-05	0.00275734	CXorf36	X	chromosome X open reading frame 36 [Source:HGNC Symbol;Acc:HGNC:25866]
ENSOARG00000004493	56.3219	-1.94008	0.400921	-4.83906	1.30453e-06	0.000565596	FNDC1	8	fibronectin type III domain containing 1 [Source:HGNC Symbol;Acc:HGNC:21184]
ENSOARG00000004611	53.9287	-1.29337	0.381075	-3.394	0.000688801	0.0278603		18	mast cell protease 3 precursor [Source:RefSeq peptide;Acc:NP_001009411]
ENSOARG00000004758	3297.28	1.03557	0.321243	3.22365	0.0012657	0.0406464	ENC1	16	ectodermal-neural cortex 1 (with BTB domain) [Source:HGNC Symbol;Acc:HGNC:3345]
ENSOARG00000004829	8.94075	-1.29691	0.385958	-3.36024	0.000778751	0.0304812		12	Uncharacterized protein [Source:UniProtKB/TrEMBL;Acc:W5P424]
ENSOARG00000004881	1910.15	-1.09954	0.284563	-3.86396	0.000111563	0.00853584	TM4SF1	1	transmembrane 4 L six family member 1 [Source:HGNC Symbol;Acc:HGNC:11853]
ENSOARG00000004915	289.329	-1.15199	0.321629	-3.58175	0.0003413	0.0180911	TM4SF18	1	transmembrane 4 L six family member 18 [Source:HGNC Symbol;Acc:HGNC:25181]
ENSOARG00000004942	55.7248	-1.38635	0.374906	-3.69785	0.000217429	0.0137183	KCNT1	3	potassium channel, sodium activated subfamily T, member 1 [Source:HGNC Symbol;Acc:HGNC:18865]
ENSOARG00000004944	19.6318	-1.26221	0.380598	-3.31638	0.000911933	0.0332325		8	Uncharacterized protein [Source:UniProtKB/TrEMBL;Acc:W5P4E3]
ENSOARG00000004969	9.59456	-1.70514	0.388329	-4.39098	1.12839e-05	0.00189197	SLPI	13	antileukoproteinase precursor [Source:RefSeq peptide;Acc:NP_001030302]
ENSOARG00000005014	521.744	-1.78221	0.29945	-5.95161	2.6551e-09	1.12238e-05	ABLIM3	5	actin binding LIM protein family, member 3 [Source:HGNC Symbol;Acc:HGNC:29132]
ENSOARG00000005098	516.868	-0.609833	0.182283	-3.34553	0.000821254	0.0316323	ST3GAL2	14	ST3 beta-galactoside alpha-2,3-sialyltransferase 2 [Source:HGNC Symbol;Acc:HGNC:10863]
ENSOARG00000005106	312.185	-2.11806	0.392568	-5.3954	6.83727e-08	0.00014612	COL28A1	4	collagen, type XXVIII, alpha 1 [Source:HGNC Symbol;Acc:HGNC:22442]
ENSOARG00000005149	26.3652	1.50929	0.318013	4.74599	2.07487e-06	0.00066196	KCNIP4	6	Kv channel interacting protein 4 [Source:HGNC Symbol;Acc:HGNC:30083]
ENSOARG00000005169	1024.3	-1.11595	0.303463	-3.67739	0.000235629	0.0142295	CD93	13	CD93 molecule [Source:HGNC Symbol;Acc:HGNC:15855]
ENSOARG00000005228	143.745	1.0686	0.331995	3.21873	0.00128761	0.0410271	ABAT	24	4-aminobutyrate aminotransferase [Source:HGNC Symbol;Acc:HGNC:23]
ENSOARG00000005230	71.3613	-1.26218	0.364728	-3.4606	0.000538965	0.0240507	STOX1	25	storkhead box 1 [Source:HGNC Symbol;Acc:HGNC:23508]
ENSOARG00000005238	295.831	1.19308	0.271814	4.3893	1.13714e-05	0.00189197	ENO2	3	enolase 2 (gamma, neuronal) [Source:HGNC Symbol;Acc:HGNC:3353]
ENSOARG00000005247	31.7136	-1.1412	0.258684	-4.41154	1.02638e-05	0.00182684	KIAA0040	12	KIAA0040 [Source:HGNC Symbol;Acc:HGNC:28950]
ENSOARG00000005263	1637.7	1.16096	0.24927	4.65742	3.20202e-06	0.000902382	PLEKHA7	15	pleckstrin homology domain containing, family A member 7 [Source:HGNC Symbol;Acc:HGNC:27049]
ENSOARG00000005318	382.165	0.502379	0.148643	3.37977	0.000725457	0.028931	ZNF382	14	zinc finger protein 382 [Source:HGNC Symbol;Acc:HGNC:17409]
ENSOARG00000005367	76.152	-1.4819	0.339674	-4.36273	1.28452e-05	0.00208846	FAM110D	2	family with sequence similarity 110, member D [Source:HGNC Symbol;Acc:HGNC:25860]
ENSOARG00000005448	985.673	-1.10034	0.271544	-4.05214	5.07504e-05	0.00516951	EFNB2	10	ephrin-B2 [Source:HGNC Symbol;Acc:HGNC:3227]
ENSOARG00000005462	38.9888	-0.926524	0.291756	-3.17568	0.00149485	0.0448218	AFMID	11	arylformamidase [Source:HGNC Symbol;Acc:HGNC:20910]
ENSOARG00000005471	70.8873	1.02819	0.298737	3.44179	0.000577886	0.0250196	MEX3A	1	mex-3 RNA binding family member A [Source:HGNC Symbol;Acc:HGNC:33482]
ENSOARG00000005484	32.2325	1.46756	0.319978	4.58644	4.50871e-06	0.00108911	FAM155A	10	family with sequence similarity 155, member A [Source:HGNC Symbol;Acc:HGNC:33877]
ENSOARG00000005503	116.898	-1.39401	0.370682	-3.76066	0.000169465	0.0115935	SBSPON	9	somatomedin B and thrombospondin, type 1 domain containing [Source:HGNC Symbol;Acc:HGNC:30362]
ENSOARG00000005513	34.5706	-1.28949	0.350643	-3.6775	0.00023553	0.0142295	PLSCR5	1	phospholipid scramblase family, member 5 [Source:HGNC Symbol;Acc:HGNC:19952]
ENSOARG00000005526	4913.03	-0.808872	0.203698	-3.97094	7.15902e-05	0.00668795	MCFD2	3	multiple coagulation factor deficiency 2 [Source:HGNC Symbol;Acc:HGNC:18451]
ENSOARG00000005655	262.419	-1.22711	0.335741	-3.65494	0.000257242	0.0150509	MMP28	11	matrix metallopeptidase 28 [Source:HGNC Symbol;Acc:HGNC:14366]
ENSOARG00000005699	21.1712	-2.70654	0.397667	-6.80605	1.00313e-11	1.69618e-07		16	Uncharacterized protein [Source:UniProtKB/TrEMBL;Acc:W5P6Q6]
ENSOARG00000005709	3123.92	-1.26794	0.253728	-4.99723	5.81603e-07	0.000339115	COBLL1	2	cordon-bleu WH2 repeat protein-like 1 [Source:HGNC Symbol;Acc:HGNC:23571]
ENSOARG00000005722	10459.6	-1.61791	0.308476	-5.24484	1.56414e-07	0.000203446	EPAS1	3	endothelial PAS domain protein 1 [Source:HGNC Symbol;Acc:HGNC:3374]
ENSOARG00000005766	35.4637	-1.4694	0.377363	-3.89386	9.86629e-05	0.00805007	GPR146	24	G protein-coupled receptor 146 [Source:HGNC Symbol;Acc:HGNC:21718]
ENSOARG00000005783	2742.29	-0.655602	0.200635	-3.26763	0.00108453	0.0372728	MAPRE2	23	microtubule-associated protein, RP/EB family, member 2 [Source:HGNC Symbol;Acc:HGNC:6891]
ENSOARG00000005812	3287.84	1.00251	0.309705	3.237	0.00120795	0.0395073	H2AFY2	25	H2A histone family, member Y2 [Source:HGNC Symbol;Acc:HGNC:14453]
ENSOARG00000005821	46.9064	-1.0698	0.321135	-3.33132	0.000864337	0.0322818	PMAIP1	23	phorbol-12-myristate-13-acetate-induced protein 1 [Source:HGNC Symbol;Acc:HGNC:9108]
ENSOARG00000005888	166.147	-1.92805	0.405796	-4.75127	2.02139e-06	0.00066196	PAPPA	2	pregnancy-associated plasma protein A, pappalysin 1 [Source:HGNC Symbol;Acc:HGNC:8602]
ENSOARG00000005916	56.3154	-1.23058	0.323889	-3.7994	0.000145048	0.0102192	CHRNE	11	cholinergic receptor, nicotinic, epsilon (muscle) [Source:HGNC Symbol;Acc:HGNC:1966]
ENSOARG00000006002	152.034	0.657083	0.205263	3.20118	0.00136865	0.0423082	MAGEE2	X	melanoma antigen family E2 [Source:HGNC Symbol;Acc:HGNC:24935]
ENSOARG00000006033	3770.06	-0.797301	0.238772	-3.33918	0.000840269	0.0320002	FAM198B	17	family with sequence similarity 198, member B [Source:HGNC Symbol;Acc:HGNC:25312]
ENSOARG00000006041	3673.51	0.600063	0.183173	3.27593	0.00105316	0.0368692	TNRC6C	11	trinucleotide repeat containing 6C [Source:HGNC Symbol;Acc:HGNC:29318]
ENSOARG00000006043	32.5679	-0.968191	0.309369	-3.12957	0.00175063	0.0494181	LRRC20	25	leucine rich repeat containing 20 [Source:HGNC Symbol;Acc:HGNC:23421]
ENSOARG00000006068	1535.59	-1.31253	0.374067	-3.5088	0.000450132	0.0210801	ZFP36	14	ZFP36 ring finger protein [Source:HGNC Symbol;Acc:HGNC:12862]
ENSOARG00000006085	3679.59	-1.07422	0.271115	-3.96224	7.42489e-05	0.00686052		4	Uncharacterized protein [Source:UniProtKB/TrEMBL;Acc:W5P7W4]
ENSOARG00000006087	16.8919	-1.5568	0.397449	-3.91697	8.96681e-05	0.00756714		13	Uncharacterized protein [Source:UniProtKB/TrEMBL;Acc:W5P7W6]
ENSOARG00000006146	27.255	1.31147	0.397763	3.29711	0.000976866	0.0347013		13
ENSOARG00000006175	7.0804	-1.3399	0.368418	-3.63692	0.000275922	0.0158185	PHOSPHO1	11	phosphatase, orphan 1 [Source:HGNC Symbol;Acc:HGNC:16815]
ENSOARG00000006211	116.663	-1.03586	0.317332	-3.26429	0.00109739	0.0373672	ABI3	11	ABI family, member 3 [Source:HGNC Symbol;Acc:HGNC:29859]
ENSOARG00000006275	40.4074	-1.42676	0.298214	-4.78434	1.71553e-06	0.000646518	GNGT2	11	guanine nucleotide binding protein (G protein), gamma transducing activity polypeptide 2 [Source:HGNC Symbol;Acc:HGNC:4412]
ENSOARG00000006407	155.361	1.33165	0.286643	4.64569	3.38938e-06	0.000939525	EPHA5	6	EPH receptor A5 [Source:HGNC Symbol;Acc:HGNC:3389]
ENSOARG00000006447	577.278	-1.3249	0.404995	-3.2714	0.00107018	0.0369298	JPH1	9	junctophilin 1 [Source:HGNC Symbol;Acc:HGNC:14201]
ENSOARG00000006517	447.514	-1.31229	0.318772	-4.11669	3.84353e-05	0.00460924	PDE3B	15	phosphodiesterase 3B, cGMP-inhibited [Source:HGNC Symbol;Acc:HGNC:8779]
ENSOARG00000006521	1498.35	-0.671	0.16257	-4.12746	3.66796e-05	0.00446198	RAPGEF1	3	Rap guanine nucleotide exchange factor (GEF) 1 [Source:HGNC Symbol;Acc:HGNC:4568]
ENSOARG00000006569	9616.48	-0.688503	0.198496	-3.4686	0.000523173	0.0235373	SENP6	8	SUMO1/sentrin specific peptidase 6 [Source:HGNC Symbol;Acc:HGNC:20944]
ENSOARG00000006577	56.3757	-1.03331	0.329158	-3.13925	0.00169378	0.0483901	LRRC71	1	leucine rich repeat containing 71 [Source:HGNC Symbol;Acc:HGNC:26556]
ENSOARG00000006586	2010.82	0.842814	0.247132	3.41038	0.000648725	0.0268855	PDGFC	17	platelet derived growth factor C [Source:HGNC Symbol;Acc:HGNC:8801]
ENSOARG00000006675	131.611	0.812518	0.223411	3.63687	0.000275976	0.0158185	TDRD9	18	tudor domain containing 9 [Source:HGNC Symbol;Acc:HGNC:20122]
ENSOARG00000006714	34.4275	-1.36649	0.372319	-3.67022	0.000242341	0.0144287	P2RY6	15	pyrimidinergic receptor P2Y, G-protein coupled, 6 [Source:HGNC Symbol;Acc:HGNC:8543]
ENSOARG00000006737	41.18	-1.33637	0.330676	-4.04134	5.31469e-05	0.00531752	KCNE3	15	potassium channel, voltage gated subfamily E regulatory beta subunit 3 [Source:HGNC Symbol;Acc:HGNC:6243]
ENSOARG00000006756	1367.16	-0.783794	0.250535	-3.12849	0.0017571	0.0495179	NMNAT1	12	nicotinamide nucleotide adenylyltransferase 1 [Source:HGNC Symbol;Acc:HGNC:17877]
ENSOARG00000006822	25.5933	-1.91563	0.398737	-4.80423	1.55345e-06	0.000640666	PLXNB3	X	plexin B3 [Source:HGNC Symbol;Acc:HGNC:9105]
ENSOARG00000006901	232.203	-1.0006	0.290807	-3.44079	0.000580028	0.0250196	THSD7A	4	thrombospondin, type I, domain containing 7A [Source:HGNC Symbol;Acc:HGNC:22207]
ENSOARG00000006911	27.3102	-1.3174	0.323466	-4.07276	4.64603e-05	0.00510128		11	Uncharacterized protein [Source:UniProtKB/TrEMBL;Acc:W5PAE2]
ENSOARG00000006979	192.753	-1.15046	0.353265	-3.25666	0.00112732	0.0377196	RHBDF2	11	rhomboid 5 homolog 2 (Drosophila) [Source:HGNC Symbol;Acc:HGNC:20788]
ENSOARG00000006993	16.9857	1.0168	0.306317	3.31942	0.000902047	0.0330145	RASSF7	21	Ras association (RalGDS/AF-6) domain family (N-terminal) member 7 [Source:HGNC Symbol;Acc:HGNC:1166]
ENSOARG00000006999	18.5916	-1.3781	0.404704	-3.4052	0.000661164	0.027201		1	Uncharacterized protein [Source:UniProtKB/TrEMBL;Acc:W5PAN8]
ENSOARG00000007029	983.668	-1.8343	0.361901	-5.06851	4.00948e-07	0.000280836	SPOCK2	25	sparc/osteonectin, cwcv and kazal-like domains proteoglycan (testican) 2 [Source:HGNC Symbol;Acc:HGNC:13564]
ENSOARG00000007044	9.67926	-1.36	0.344464	-3.94816	7.87547e-05	0.00709258		9	Uncharacterized protein [Source:UniProtKB/TrEMBL;Acc:W5PAU1]
ENSOARG00000007200	11.7796	-1.41266	0.401882	-3.51512	0.00043955	0.0207683	FAM180B	15	family with sequence similarity 180, member B [Source:HGNC Symbol;Acc:HGNC:34451]
ENSOARG00000007244	108.242	1.16547	0.269958	4.31724	1.57993e-05	0.00252029	ACOT11	1	acyl-CoA thioesterase 11 [Source:HGNC Symbol;Acc:HGNC:18156]
ENSOARG00000007252	764.512	-0.994321	0.241959	-4.10946	3.9658e-05	0.00472237	CD1D	1	CD1d molecule [Source:HGNC Symbol;Acc:HGNC:1637]
ENSOARG00000007262	80.9137	1.11388	0.283684	3.92648	8.6197e-05	0.00739587		1	Uncharacterized protein [Source:UniProtKB/TrEMBL;Acc:W5PBG8]
ENSOARG00000007287	7.76897	1.44958	0.403551	3.59206	0.000328075	0.0174608		24	Uncharacterized protein [Source:UniProtKB/TrEMBL;Acc:W5PBJ3]
ENSOARG00000007329	570.249	-0.761566	0.232755	-3.27197	0.00106802	0.0369298	MRS2	20	MRS2 magnesium transporter [Source:HGNC Symbol;Acc:HGNC:13785]
ENSOARG00000007414	5455.79	0.832642	0.236616	3.51896	0.000433245	0.0207683		4	Uncharacterized protein [Source:UniProtKB/TrEMBL;Acc:W5PC00]
ENSOARG00000007432	615.059	-0.493644	0.15385	-3.2086	0.00133382	0.0417952	DNAJC15	10	DnaJ (Hsp40) homolog, subfamily C, member 15 [Source:HGNC Symbol;Acc:HGNC:20325]
ENSOARG00000007494	8.86317	-1.41629	0.401625	-3.5264	0.000421255	0.0207266	NME9	1	NME/NM23 family member 9 [Source:HGNC Symbol;Acc:HGNC:21343]
ENSOARG00000007510	38.1317	-1.29167	0.366262	-3.52663	0.000420892	0.0207266	TMEM61	1	transmembrane protein 61 [Source:HGNC Symbol;Acc:HGNC:27296]
ENSOARG00000007534	798.628	-0.831096	0.212805	-3.90543	9.40573e-05	0.00779616		10	Uncharacterized protein [Source:UniProtKB/TrEMBL;Acc:W5PCC0]
ENSOARG00000007549	71.2054	0.740884	0.231997	3.19351	0.00140557	0.0430557	LPAR2	5	lysophosphatidic acid receptor 2 [Source:HGNC Symbol;Acc:HGNC:3168]
ENSOARG00000007579	17.527	-1.3051	0.363087	-3.59446	0.000325071	0.017416	MYOZ3	5	myozenin 3 [Source:HGNC Symbol;Acc:HGNC:18565]
ENSOARG00000007580	1246.07	-0.53765	0.134671	-3.99233	6.54274e-05	0.00621524	PLEKHA1	22	pleckstrin homology domain containing, family A (phosphoinositide binding specific) member 1 [Source:HGNC Symbol;Acc:HGNC:14335]
ENSOARG00000007622	1566.2	-0.621012	0.1946	-3.19122	0.00141675	0.0432415	PSMB8	20	proteasome subunit beta 8 [Source:HGNC Symbol;Acc:HGNC:9545]
ENSOARG00000007648	89.9603	1.05451	0.300887	3.50468	0.000457151	0.0212947	CCDC148	2	coiled-coil domain containing 148 [Source:HGNC Symbol;Acc:HGNC:25191]
ENSOARG00000007656	10153.9	-1.10737	0.333418	-3.32128	0.000896065	0.0328667	BGN	X	biglycan [Source:HGNC Symbol;Acc:HGNC:1044]
ENSOARG00000007666	1581.05	-0.986894	0.273475	-3.60872	0.000307713	0.0167303	SLC25A4	26	Ovis aries solute carrier family 25 (mitochondrial carrier; adenine nucleotide translocator), member 4 (SLC25A4), mRNA. [Source:RefSeq mRNA;Acc:NM_001127278]
ENSOARG00000007696	839.676	-0.288633	0.0809185	-3.56695	0.000361157	0.0188481	ECHDC1	8	ethylmalonyl-CoA decarboxylase 1 [Source:HGNC Symbol;Acc:HGNC:21489]
ENSOARG00000007720	785.674	-1.16563	0.264636	-4.40467	1.05946e-05	0.00183674	PLPP1	16	phospholipid phosphatase 1 [Source:HGNC Symbol;Acc:HGNC:9228]
ENSOARG00000007738	710.064	-0.583464	0.150827	-3.86843	0.000109536	0.00841891	TAP1	20	transporter 1, ATP-binding cassette, sub-family B (MDR/TAP) [Source:HGNC Symbol;Acc:HGNC:43]
ENSOARG00000007745	10.559	1.46597	0.396822	3.69428	0.000220507	0.0137585	SIAH3	10	siah E3 ubiquitin protein ligase family member 3 [Source:HGNC Symbol;Acc:HGNC:30553]
ENSOARG00000007753	48.4174	-1.30304	0.349417	-3.72918	0.000192105	0.0127384	CFAP58	22	cilia and flagella associated protein 58 [Source:HGNC Symbol;Acc:HGNC:26676]
ENSOARG00000007775	350.709	-1.29852	0.354804	-3.65983	0.000252378	0.0148692		4	Uncharacterized protein [Source:UniProtKB/TrEMBL;Acc:W5PD28]
ENSOARG00000007806	52.3641	1.22537	0.375744	3.26119	0.00110946	0.0373702	ANKRD37	26	ankyrin repeat domain 37 [Source:HGNC Symbol;Acc:HGNC:29593]
ENSOARG00000008011	498.572	1.26273	0.357824	3.5289	0.000417288	0.0207266	GALNT13	2	polypeptide N-acetylgalactosaminyltransferase 13 [Source:HGNC Symbol;Acc:HGNC:23242]
ENSOARG00000008063	318.575	-1.48884	0.33253	-4.47729	7.55966e-06	0.00152702	HEY1	9	hes-related family bHLH transcription factor with YRPW motif 1 [Source:HGNC Symbol;Acc:HGNC:4880]
ENSOARG00000008076	186.514	-0.955554	0.276525	-3.45558	0.000549101	0.0243056	ARL15	16	ADP-ribosylation factor-like 15 [Source:HGNC Symbol;Acc:HGNC:25945]
ENSOARG00000008189	485.111	-1.68572	0.400874	-4.20511	2.60953e-05	0.00363043	PKIB	8	protein kinase (cAMP-dependent, catalytic) inhibitor beta [Source:HGNC Symbol;Acc:HGNC:9018]
ENSOARG00000008243	176.87	-1.1948	0.280988	-4.25213	2.11751e-05	0.00307676	NOD1	4	nucleotide-binding oligomerization domain containing 1 [Source:HGNC Symbol;Acc:HGNC:16390]
ENSOARG00000008285	2170.03	-0.840148	0.248117	-3.38609	0.000708959	0.0283399	ITGA1	16	integrin, alpha 1 [Source:HGNC Symbol;Acc:HGNC:6134]
ENSOARG00000008313	468.218	-0.956979	0.280687	-3.40942	0.000651004	0.026914	LPAR6	10	lysophosphatidic acid receptor 6 [Source:HGNC Symbol;Acc:HGNC:15520]
ENSOARG00000008351	1158.93	-1.77367	0.339867	-5.21872	1.80162e-07	0.000217597	SLCO2A1	1	prostaglandin transporter [Source:RefSeq peptide;Acc:NP_001033110]
ENSOARG00000008399	158.502	-1.38941	0.330651	-4.20205	2.64509e-05	0.00363043	CCDC69	5	coiled-coil domain containing 69 [Source:HGNC Symbol;Acc:HGNC:24487]
ENSOARG00000008460	431.439	0.399909	0.122605	3.26178	0.00110716	0.0373672	BRF1	18	BRF1, RNA polymerase III transcription initiation factor 90 kDa subunit [Source:HGNC Symbol;Acc:HGNC:11551]
ENSOARG00000008468	424.758	1.27158	0.364006	3.4933	0.000477086	0.0219811	EMB	16	embigin [Source:HGNC Symbol;Acc:HGNC:30465]
ENSOARG00000008491	117.418	-0.96392	0.258873	-3.72353	0.000196456	0.0129256	SLC35D2	2	solute carrier family 35 (UDP-GlcNAc/UDP-glucose transporter), member D2 [Source:HGNC Symbol;Acc:HGNC:20799]
ENSOARG00000008648	1688.03	-0.463099	0.132701	-3.4898	0.000483391	0.0221676	MTMR2	15	myotubularin related protein 2 [Source:HGNC Symbol;Acc:HGNC:7450]
ENSOARG00000008650	140.857	-1.52826	0.376766	-4.05626	4.98654e-05	0.00516277	FBP1	2	fructose-1,6-bisphosphatase 1 [Source:HGNC Symbol;Acc:HGNC:3606]
ENSOARG00000008705	401.46	-1.70107	0.339833	-5.00562	5.5683e-07	0.000336266	MICAL2	15	microtubule associated monooxygenase, calponin and LIM domain containing 2 [Source:HGNC Symbol;Acc:HGNC:24693]
ENSOARG00000008743	889.081	1.91603	0.356655	5.37222	7.7774e-08	0.00014612	CNTN4	19	contactin 4 [Source:HGNC Symbol;Acc:HGNC:2174]
ENSOARG00000008752	10029.7	-1.33034	0.350846	-3.7918	0.000149561	0.0104501	VWF	3	von Willebrand factor [Source:HGNC Symbol;Acc:HGNC:12726]
ENSOARG00000008786	48.3745	1.37978	0.361479	3.81704	0.000135064	0.00968306		11	Uncharacterized protein [Source:UniProtKB/TrEMBL;Acc:W5PG76]
ENSOARG00000008842	45.2662	1.34316	0.370014	3.63003	0.000283384	0.0159725	ROS1	8	ROS proto-oncogene 1 , receptor tyrosine kinase [Source:HGNC Symbol;Acc:HGNC:10261]
ENSOARG00000008896	176.136	-1.19518	0.375933	-3.17924	0.00147664	0.0445071	PRKX	X	protein kinase, X-linked [Source:HGNC Symbol;Acc:HGNC:9441]
ENSOARG00000008899	1648.94	1.50503	0.373477	4.02977	5.58323e-05	0.00548877	SFRP4	4	secreted frizzled-related protein 4 [Source:HGNC Symbol;Acc:HGNC:10778]
ENSOARG00000008961	341.161	-1.08389	0.338368	-3.2033	0.00135862	0.0422376	DKK2	6	dickkopf WNT signaling pathway inhibitor 2 [Source:HGNC Symbol;Acc:HGNC:2892]
ENSOARG00000008976	3439.8	-1.26374	0.370027	-3.41527	0.000637187	0.0266717	FABP5	9	fatty acid-binding protein, epidermal [Source:RefSeq peptide;Acc:NP_001138652]
ENSOARG00000008988	195.693	-1.13525	0.255488	-4.44345	8.85295e-06	0.00165402	PLCG2	14	phospholipase C, gamma 2 (phosphatidylinositol-specific) [Source:HGNC Symbol;Acc:HGNC:9066]
ENSOARG00000009063	10.475	-1.37633	0.378892	-3.63252	0.000280664	0.0159109	C1QL3	13	complement component 1, q subcomponent-like 3 [Source:HGNC Symbol;Acc:HGNC:19359]
ENSOARG00000009079	241.175	-0.931196	0.292169	-3.18718	0.00143667	0.0437707	TRIM47	11	tripartite motif containing 47 [Source:HGNC Symbol;Acc:HGNC:19020]
ENSOARG00000009107	1485.8	-1.42646	0.361419	-3.94682	7.91976e-05	0.00709258	CCL21	2	chemokine (C-C motif) ligand 21 [Source:HGNC Symbol;Acc:HGNC:10620]
ENSOARG00000009154	2616.85	0.850826	0.200284	4.2481	2.15591e-05	0.00308935	STAT2	3	signal transducer and activator of transcription 2, 113kDa [Source:HGNC Symbol;Acc:HGNC:11363]
ENSOARG00000009170	1048.23	-1.10924	0.335529	-3.30593	0.000946613	0.0341285	RMDN2	3	regulator of microtubule dynamics 2 [Source:HGNC Symbol;Acc:HGNC:26567]
ENSOARG00000009194	295.646	-0.942722	0.267456	-3.52478	0.000423842	0.0207683		18
ENSOARG00000009225	644.36	-1.12322	0.260774	-4.30725	1.65297e-05	0.00258796	RND3	2	Rho family GTPase 3 [Source:HGNC Symbol;Acc:HGNC:671]
ENSOARG00000009226	83.3029	-0.997471	0.284333	-3.50811	0.000451297	0.0210801	SEMA6B	5	sema domain, transmembrane domain (TM), and cytoplasmic domain, (semaphorin) 6B [Source:HGNC Symbol;Acc:HGNC:10739]
ENSOARG00000009230	3383.83	-1.35614	0.385713	-3.51594	0.000438203	0.0207683	DPT	12	dermatopontin [Source:HGNC Symbol;Acc:HGNC:3011]
ENSOARG00000009233	21.7537	-1.63607	0.40308	-4.05894	4.92967e-05	0.00516277	CEACAM16	14	carcinoembryonic antigen-related cell adhesion molecule 16 [Source:HGNC Symbol;Acc:HGNC:31948]
ENSOARG00000009246	707.868	0.984085	0.24883	3.95485	7.6583e-05	0.00699969	IL23A	3	interleukin 23, alpha subunit p19 [Source:HGNC Symbol;Acc:HGNC:15488]
ENSOARG00000009325	116.958	-1.33217	0.362136	-3.67864	0.000234484	0.0142295	UNC13D	11	unc-13 homolog D (C. elegans) [Source:HGNC Symbol;Acc:HGNC:23147]
ENSOARG00000009333	16.3396	1.10967	0.347034	3.19758	0.00138584	0.0426059	PLIN5	5	perilipin 5 [Source:HGNC Symbol;Acc:HGNC:33196]
ENSOARG00000009347	2682.61	0.727849	0.149147	4.8801	1.06034e-06	0.000501009	DSE	8	dermatan sulfate epimerase [Source:HGNC Symbol;Acc:HGNC:21144]
ENSOARG00000009410	12.3556	1.43756	0.395099	3.63848	0.000274251	0.0158185		X	Uncharacterized protein [Source:UniProtKB/TrEMBL;Acc:W5PI29]
ENSOARG00000009443	47.8672	-1.55608	0.336969	-4.61787	3.87705e-06	0.00100857	SRCIN1	11	SRC kinase signaling inhibitor 1 [Source:HGNC Symbol;Acc:HGNC:29506]
ENSOARG00000009454	40.1884	-1.32214	0.341778	-3.86843	0.000109537	0.00841891	LYL1	5	lymphoblastic leukemia associated hematopoiesis regulator 1 [Source:HGNC Symbol;Acc:HGNC:6734]
ENSOARG00000009463	815.758	-0.957808	0.213271	-4.49105	7.08744e-06	0.00148947	SHROOM4	X	shroom family member 4 [Source:HGNC Symbol;Acc:HGNC:29215]
ENSOARG00000009469	1139.06	-1.71181	0.388365	-4.40773	1.04459e-05	0.00183674	NOV	9	nephroblastoma overexpressed [Source:HGNC Symbol;Acc:HGNC:7885]
ENSOARG00000009508	89.9641	-1.17572	0.352208	-3.33815	0.000843386	0.0320468	KIF5C	2	kinesin family member 5C [Source:HGNC Symbol;Acc:HGNC:6325]
ENSOARG00000009610	247.992	-0.986061	0.294139	-3.35237	0.000801228	0.0310733	BCL6B	11	B-cell CLL/lymphoma 6, member B [Source:HGNC Symbol;Acc:HGNC:1002]
ENSOARG00000009670	1222.95	-1.65933	0.358524	-4.62821	3.68837e-06	0.000988744	CPXM2	22	carboxypeptidase X (M14 family), member 2 [Source:HGNC Symbol;Acc:HGNC:26977]
ENSOARG00000009671	1273.6	-0.283345	0.0806259	-3.51431	0.00044089	0.0207683	GTF2H1	21	general transcription factor IIH, polypeptide 1, 62kDa [Source:HGNC Symbol;Acc:HGNC:4655]
ENSOARG00000009748	4001.78	-0.649033	0.199086	-3.26007	0.00111386	0.0374439	DLC1	26	DLC1 Rho GTPase activating protein [Source:HGNC Symbol;Acc:HGNC:2897]
ENSOARG00000009750	3843.27	0.783083	0.210224	3.72499	0.000195327	0.0129015	NPNT	6	nephronectin [Source:HGNC Symbol;Acc:HGNC:27405]
ENSOARG00000009753	19.6106	-1.18503	0.331204	-3.57793	0.000346325	0.0183	ANOS1	X	anosmin 1 [Source:HGNC Symbol;Acc:HGNC:6211]
ENSOARG00000009764	1460.76	-1.46854	0.380934	-3.85511	0.000115679	0.00869343	ITGB4	11	integrin, beta 4 [Source:HGNC Symbol;Acc:HGNC:6158]
ENSOARG00000009837	2998.33	-1.09789	0.302114	-3.63403	0.00027903	0.0159109	PGM2	6	phosphoglucomutase 2 [Source:HGNC Symbol;Acc:HGNC:8906]
ENSOARG00000009845	1769.59	-1.07177	0.307374	-3.48686	0.000488726	0.0223288	OSMR	16	oncostatin M receptor [Source:HGNC Symbol;Acc:HGNC:8507]
ENSOARG00000009901	57.1409	-1.04694	0.300019	-3.48959	0.000483756	0.0221676		26	Uncharacterized protein [Source:UniProtKB/TrEMBL;Acc:W5PJJ6]
ENSOARG00000009903	36.5886	-0.915199	0.267408	-3.42248	0.000620516	0.0264207		26	Uncharacterized protein [Source:UniProtKB/TrEMBL;Acc:W5PJJ8]
ENSOARG00000009948	123.329	-0.766649	0.225925	-3.39338	0.00069037	0.0278603	ZBTB46	13	zinc finger and BTB domain containing 46 [Source:HGNC Symbol;Acc:HGNC:16094]
ENSOARG00000010088	20.1883	-1.78019	0.401466	-4.43422	9.24043e-06	0.00169833	VIT	3	vitrin [Source:HGNC Symbol;Acc:HGNC:12697]
ENSOARG00000010127	7376.79	-0.992061	0.28687	-3.45822	0.000543762	0.024146	CRIM1	3	cysteine rich transmembrane BMP regulator 1 (chordin-like) [Source:HGNC Symbol;Acc:HGNC:2359]
ENSOARG00000010208	74.8537	-1.29748	0.312233	-4.1555	3.24584e-05	0.00406803	RBM20	22	RNA binding motif protein 20 [Source:HGNC Symbol;Acc:HGNC:27424]
ENSOARG00000010267	805.52	-1.02583	0.262408	-3.9093	9.25625e-05	0.00774822	LDB2	6	LIM domain binding 2 [Source:HGNC Symbol;Acc:HGNC:6533]
ENSOARG00000010270	27.4624	1.10876	0.326617	3.39468	0.000687098	0.0278603	SHD	5	Src homology 2 domain containing transforming protein D [Source:HGNC Symbol;Acc:HGNC:30633]
ENSOARG00000010319	821.545	-0.831845	0.264816	-3.14122	0.00168246	0.0482183	RASGRP3	3	RAS guanyl releasing protein 3 (calcium and DAG-regulated) [Source:HGNC Symbol;Acc:HGNC:14545]
ENSOARG00000010336	564.358	-0.725574	0.22837	-3.17719	0.00148711	0.044743	EOGT	19	EGF domain-specific O-linked N-acetylglucosamine (GlcNAc) transferase [Source:HGNC Symbol;Acc:HGNC:28526]
ENSOARG00000010384	55.5487	1.30701	0.371819	3.51517	0.000439479	0.0207683	PHYHIP	2	phytanoyl-CoA 2-hydroxylase interacting protein [Source:HGNC Symbol;Acc:HGNC:16865]
ENSOARG00000010434	145.258	-1.09037	0.297318	-3.66736	0.000245068	0.0145318	NOVA2	14	neuro-oncological ventral antigen 2 [Source:HGNC Symbol;Acc:HGNC:7887]
ENSOARG00000010485	124.71	-1.28304	0.326698	-3.9273	8.59057e-05	0.00739587		18	Uncharacterized protein [Source:UniProtKB/TrEMBL;Acc:W5PLC9]
ENSOARG00000010496	322.872	-0.98724	0.289632	-3.4086	0.000652972	0.0269295	OSBPL3	4	oxysterol binding protein-like 3 [Source:HGNC Symbol;Acc:HGNC:16370]
ENSOARG00000010509	88.1468	-1.79654	0.405688	-4.42838	9.49423e-06	0.00171948	FAM174B	18	family with sequence similarity 174, member B [Source:HGNC Symbol;Acc:HGNC:34339]
ENSOARG00000010543	990.002	-0.768619	0.242895	-3.16441	0.00155398	0.0456068	PREX1	13	phosphatidylinositol-3,4,5-trisphosphate-dependent Rac exchange factor 1 [Source:HGNC Symbol;Acc:HGNC:32594]
ENSOARG00000010597	116.055	-1.53266	0.376805	-4.06752	4.75158e-05	0.00515029		1	Uncharacterized protein [Source:UniProtKB/TrEMBL;Acc:W5PLP4]
ENSOARG00000010603	121.284	-1.13778	0.325391	-3.49665	0.000471141	0.0218261	VSIG2	21	V-set and immunoglobulin domain containing 2 [Source:HGNC Symbol;Acc:HGNC:17149]
ENSOARG00000010622	1292.02	-0.501522	0.154832	-3.23914	0.0011989	0.0394402	YIPF4	3	Yip1 domain family, member 4 [Source:HGNC Symbol;Acc:HGNC:28145]
ENSOARG00000010633	28.8567	-1.22087	0.374243	-3.26225	0.0011053	0.0373672	STAC2	11	SH3 and cysteine rich domain 2 [Source:HGNC Symbol;Acc:HGNC:23990]
ENSOARG00000010649	374.461	-1.48861	0.296722	-5.01685	5.25259e-07	0.000328949	SEMA3F	19	sema domain, immunoglobulin domain (Ig), short basic domain, secreted, (semaphorin) 3F [Source:HGNC Symbol;Acc:HGNC:10728]
ENSOARG00000010670	378.706	-1.16689	0.2573	-4.53512	5.75696e-06	0.00128085	ESAM	21	endothelial cell adhesion molecule [Source:HGNC Symbol;Acc:HGNC:17474]
ENSOARG00000010691	745.968	-1.34214	0.324825	-4.13189	3.59799e-05	0.00440859	S1PR1	1	sphingosine-1-phosphate receptor 1 [Source:HGNC Symbol;Acc:HGNC:3165]
ENSOARG00000010704	10.9087	-1.7053	0.403063	-4.23086	2.32801e-05	0.00328036	ADRA2A	22	adrenoceptor alpha 2A [Source:HGNC Symbol;Acc:HGNC:281]
ENSOARG00000010726	509.879	-1.3365	0.30086	-4.44227	8.90154e-06	0.00165402	SELP	12	P-selectin precursor [Source:RefSeq peptide;Acc:NP_001009295]
ENSOARG00000010770	477.225	-1.17388	0.257768	-4.55402	5.26298e-06	0.00118656	STARD13	10	StAR-related lipid transfer (START) domain containing 13 [Source:HGNC Symbol;Acc:HGNC:19164]
ENSOARG00000010797	15.9017	-1.13616	0.351187	-3.23518	0.00121565	0.0395296		3	Uncharacterized protein [Source:UniProtKB/TrEMBL;Acc:W5PMA1]
ENSOARG00000010808	114.025	-1.19432	0.307064	-3.88949	0.000100453	0.00805007	TEAD4	3	TEA domain family member 4 [Source:HGNC Symbol;Acc:HGNC:11717]
ENSOARG00000010839	878.971	0.649254	0.198814	3.26564	0.00109218	0.0373083	MPP6	4	membrane protein, palmitoylated 6 (MAGUK p55 subfamily member 6) [Source:HGNC Symbol;Acc:HGNC:18167]
ENSOARG00000010854	661.229	-1.31137	0.362165	-3.6209	0.000293579	0.0162758	JUNB	5	jun B proto-oncogene [Source:HGNC Symbol;Acc:HGNC:6205]
ENSOARG00000010881	30.0603	-1.15414	0.345418	-3.34129	0.000833891	0.0319387	ANKRD2	22	ankyrin repeat domain 2 (stretch responsive muscle) [Source:HGNC Symbol;Acc:HGNC:495]
ENSOARG00000010884	6921.53	0.484002	0.147904	3.2724	0.00106637	0.0369298	RBMX	X	RNA binding motif protein, X-linked [Source:HGNC Symbol;Acc:HGNC:9910]
ENSOARG00000010934	38.1044	-1.51209	0.401111	-3.76976	0.000163403	0.0112774	HOGA1	22	4-hydroxy-2-oxoglutarate aldolase 1 [Source:HGNC Symbol;Acc:HGNC:25155]
ENSOARG00000010952	1658.54	-0.619028	0.145572	-4.25238	2.11512e-05	0.00307676	ARHGEF6	X	Rac/Cdc42 guanine nucleotide exchange factor (GEF) 6 [Source:HGNC Symbol;Acc:HGNC:685]
ENSOARG00000010998	3545.2	-1.02232	0.301511	-3.39065	0.000697271	0.0280051	COL15A1	2	collagen, type XV, alpha 1 [Source:HGNC Symbol;Acc:HGNC:2192]
ENSOARG00000011003	53.0568	-1.30708	0.4014	-3.2563	0.00112876	0.0377196		14	Uncharacterized protein [Source:UniProtKB/TrEMBL;Acc:W5PMX1]
ENSOARG00000011072	713.744	-1.36599	0.326737	-4.18071	2.90604e-05	0.00377986	LYVE1	15	lymphatic vessel endothelial hyaluronan receptor 1 [Source:HGNC Symbol;Acc:HGNC:14687]
ENSOARG00000011081	81.7718	-1.32696	0.399062	-3.3252	0.000883537	0.0326978	CD24	8	CD24 molecule [Source:HGNC Symbol;Acc:HGNC:1645]
ENSOARG00000011110	1616.93	-1.19888	0.359571	-3.3342	0.000855444	0.032229	RGS5	1	regulator of G-protein signaling 5 [Source:HGNC Symbol;Acc:HGNC:10001]
ENSOARG00000011235	261.382	-1.31826	0.288614	-4.56754	4.93472e-06	0.00114303		1	Uncharacterized protein [Source:UniProtKB/TrEMBL;Acc:W5PNM3]
ENSOARG00000011304	9.19851	-1.75932	0.393007	-4.47655	7.5859e-06	0.00152702		X	Uncharacterized protein [Source:UniProtKB/TrEMBL;Acc:W5PNT8]
ENSOARG00000011400	423.966	0.658998	0.206909	3.18497	0.00144771	0.0440275	SRRM5	14	serine/arginine repetitive matrix 5 [Source:HGNC Symbol;Acc:HGNC:37248]
ENSOARG00000011407	1324.13	-0.565843	0.174751	-3.238	0.00120372	0.0395073	USP38	17	ubiquitin specific peptidase 38 [Source:HGNC Symbol;Acc:HGNC:20067]
ENSOARG00000011416	273.013	1.51249	0.379482	3.98567	6.72886e-05	0.00632101	ADAM22	4	ADAM metallopeptidase domain 22 [Source:HGNC Symbol;Acc:HGNC:201]
ENSOARG00000011501	98.3559	2.00441	0.371834	5.3906	7.02224e-08	0.00014612	GRIK2	8	glutamate receptor, ionotropic, kainate 2 [Source:HGNC Symbol;Acc:HGNC:4580]
ENSOARG00000011530	434.138	-1.1259	0.312599	-3.60172	0.000316115	0.0170263	HID1	11	HID1 domain containing [Source:HGNC Symbol;Acc:HGNC:15736]
ENSOARG00000011549	276.942	0.975189	0.297969	3.27279	0.00106492	0.0369298		8	Uncharacterized protein [Source:UniProtKB/TrEMBL;Acc:W5PPK2]
ENSOARG00000011582	323.442	-1.7508	0.383238	-4.56844	4.91359e-06	0.00114303	CYP26B1	3	cytochrome P450, family 26, subfamily B, polypeptide 1 [Source:HGNC Symbol;Acc:HGNC:20581]
ENSOARG00000011615	26.5147	-1.3731	0.397737	-3.45228	0.000555874	0.0244773	FOXC2	14	forkhead box C2 [Source:HGNC Symbol;Acc:HGNC:3801]
ENSOARG00000011624	36.4338	-0.980915	0.276857	-3.54304	0.000395539	0.02019	FAM78B	1	family with sequence similarity 78, member B [Source:HGNC Symbol;Acc:HGNC:13495]
ENSOARG00000011649	411.406	-0.826643	0.235157	-3.51529	0.000439277	0.0207683	SH2D3C	3	SH2 domain containing 3C [Source:HGNC Symbol;Acc:HGNC:16884]
ENSOARG00000011685	3872.41	-1.44515	0.361258	-4.00034	6.32528e-05	0.00607694	SLC35F5	2	solute carrier family 35, member F5 [Source:HGNC Symbol;Acc:HGNC:23617]
ENSOARG00000011716	9016.53	0.23249	0.0656772	3.53989	0.000400287	0.0202648	DDB1	21	damage-specific DNA binding protein 1, 127kDa [Source:HGNC Symbol;Acc:HGNC:2717]
ENSOARG00000011725	255.787	0.818974	0.243386	3.36492	0.000765648	0.0301662	PPM1E	11	protein phosphatase, Mg2+/Mn2+ dependent, 1E [Source:HGNC Symbol;Acc:HGNC:19322]
ENSOARG00000011764	764.043	0.751208	0.238253	3.15298	0.00161611	0.0470039	CROCC	2	ciliary rootlet coiled-coil, rootletin [Source:HGNC Symbol;Acc:HGNC:21299]
ENSOARG00000011780	9103.48	-1.0769	0.306462	-3.51397	0.000441461	0.0207683	ACTR3	2	ARP3 actin-related protein 3 homolog (yeast) [Source:HGNC Symbol;Acc:HGNC:170]
ENSOARG00000011782	68.1632	-1.27825	0.383388	-3.33408	0.000855807	0.032229	SLC17A9	13	solute carrier family 17 (vesicular nucleotide transporter), member 9 [Source:HGNC Symbol;Acc:HGNC:16192]
ENSOARG00000011792	875.16	-0.878473	0.217483	-4.03928	5.36155e-05	0.00533285	ACSL5	22	acyl-CoA synthetase long-chain family member 5 [Source:HGNC Symbol;Acc:HGNC:16526]
ENSOARG00000011794	413.366	-1.26934	0.368263	-3.44683	0.000567213	0.024783	SLC9B2	6	solute carrier family 9, subfamily B (NHA2, cation proton antiporter 2), member 2 [Source:HGNC Symbol;Acc:HGNC:25143]
ENSOARG00000011798	592.917	-0.983759	0.23994	-4.10002	4.1311e-05	0.00488481	INPP4B	17	inositol polyphosphate-4-phosphatase type II B [Source:HGNC Symbol;Acc:HGNC:6075]
ENSOARG00000011809	96.8925	-0.707919	0.223887	-3.16195	0.00156715	0.0458459	PRADC1	3	protease-associated domain containing 1 [Source:HGNC Symbol;Acc:HGNC:16047]
ENSOARG00000011817	6.3492	-1.59351	0.403433	-3.94987	7.81946e-05	0.00709258	ATP2B2	19	ATPase, Ca++ transporting, plasma membrane 2 [Source:HGNC Symbol;Acc:HGNC:815]
ENSOARG00000011825	1246.54	-0.897253	0.267434	-3.35505	0.000793509	0.0309158	STXBP1	3	syntaxin binding protein 1 [Source:HGNC Symbol;Acc:HGNC:11444]
ENSOARG00000011836	797.208	-0.959106	0.283946	-3.37777	0.000730755	0.0290737	RAPGEF5	4	Rap guanine nucleotide exchange factor (GEF) 5 [Source:HGNC Symbol;Acc:HGNC:16862]
ENSOARG00000011840	3586.94	0.888945	0.261418	3.40048	0.000672685	0.0274619	ISYNA1	5	inositol-3-phosphate synthase 1 [Source:HGNC Symbol;Acc:HGNC:29821]
ENSOARG00000011846	531.06	-0.912934	0.288413	-3.16537	0.00154888	0.0456068	NTN4	3	netrin 4 [Source:HGNC Symbol;Acc:HGNC:13658]
ENSOARG00000011852	48.5471	1.00837	0.311474	3.23742	0.00120616	0.0395073	LMTK3	14	lemur tyrosine kinase 3 [Source:HGNC Symbol;Acc:HGNC:19295]
ENSOARG00000011885	243.797	1.24097	0.391909	3.16648	0.00154296	0.0456068	DPP10	2	dipeptidyl-peptidase 10 (non-functional) [Source:HGNC Symbol;Acc:HGNC:20823]
ENSOARG00000011920	83.2362	-1.2923	0.401927	-3.21527	0.00130323	0.0410359		4	Uncharacterized protein [Source:UniProtKB/TrEMBL;Acc:W5PQQ1]
ENSOARG00000011939	153.495	-1.64565	0.353112	-4.66044	3.15541e-06	0.000902382	PROCR	13	protein C receptor, endothelial [Source:HGNC Symbol;Acc:HGNC:9452]
ENSOARG00000011945	1669.78	-1.51525	0.389441	-3.89083	9.99017e-05	0.00805007	ELN	24	elastin [Source:HGNC Symbol;Acc:HGNC:3327]
ENSOARG00000012013	19.4884	-1.42038	0.391595	-3.62716	0.000286554	0.0160292	MMP24	13	matrix metallopeptidase 24 (membrane-inserted) [Source:HGNC Symbol;Acc:HGNC:7172]
ENSOARG00000012021	6.99539	-1.31277	0.40495	-3.2418	0.00118776	0.0392263	IL6	4	interleukin-6 precursor [Source:RefSeq peptide;Acc:NP_001009392]
ENSOARG00000012024	14.569	-1.69055	0.405808	-4.16589	3.10136e-05	0.0039728	PTGER3	1	prostaglandin E receptor 3 (subtype EP3) [Source:HGNC Symbol;Acc:HGNC:9595]
ENSOARG00000012029	155.06	-1.2786	0.329174	-3.88425	0.000102644	0.00814841	PRRX1	12	paired related homeobox 1 [Source:HGNC Symbol;Acc:HGNC:9142]
ENSOARG00000012074	588.347	-1.24515	0.277748	-4.48303	7.35891e-06	0.00151746	RASIP1	14	Ras interacting protein 1 [Source:HGNC Symbol;Acc:HGNC:24716]
ENSOARG00000012080	445.02	-1.29914	0.303738	-4.27719	1.89268e-05	0.00288319	DOC2B	11	double C2-like domains, beta [Source:HGNC Symbol;Acc:HGNC:2986]
ENSOARG00000012105	5059.32	0.554745	0.170282	3.2578	0.0011228	0.0376696	RPS26	2	ribosomal protein S26 [Source:HGNC Symbol;Acc:HGNC:10414]
ENSOARG00000012130	17.026	-1.34447	0.34485	-3.8987	9.67111e-05	0.00797702	IZUMO1	14	izumo sperm-egg fusion 1 [Source:HGNC Symbol;Acc:HGNC:28539]
ENSOARG00000012149	1804.73	-1.86366	0.354842	-5.25208	1.50389e-07	0.000203446	GJA5	1	gap junction protein, alpha 5, 40kDa [Source:HGNC Symbol;Acc:HGNC:4279]
ENSOARG00000012165	129.557	-1.80856	0.393449	-4.59666	4.29309e-06	0.00106753	ADAMTSL5	5	ADAMTS-like 5 [Source:HGNC Symbol;Acc:HGNC:27912]
ENSOARG00000012224	612.671	-2.01872	0.394452	-5.11778	3.09149e-07	0.000275126		X
ENSOARG00000012362	1552.48	-1.69413	0.379519	-4.46388	8.04902e-06	0.00157875	TC2N	18	tandem C2 domains, nuclear [Source:HGNC Symbol;Acc:HGNC:19859]
ENSOARG00000012368	153.817	-0.948421	0.283722	-3.34278	0.000829424	0.0318744	STEAP3	2	STEAP family member 3, metalloreductase [Source:HGNC Symbol;Acc:HGNC:24592]
ENSOARG00000012406	1366.61	0.96533	0.299248	3.22585	0.00125599	0.0404523	GNA14	2	guanine nucleotide binding protein (G protein), alpha 14 [Source:HGNC Symbol;Acc:HGNC:4382]
ENSOARG00000012439	283.723	-1.48323	0.399219	-3.71532	0.000202945	0.0130479	ACE2	X	angiotensin I converting enzyme 2 [Source:HGNC Symbol;Acc:HGNC:13557]
ENSOARG00000012449	1110.45	-0.514955	0.156042	-3.30011	0.000966459	0.0345494	CDK17	3	cyclin-dependent kinase 17 [Source:HGNC Symbol;Acc:HGNC:8750]
ENSOARG00000012634	287.081	-1.73997	0.350572	-4.96323	6.93294e-07	0.000366341	TRPM6	2	transient receptor potential cation channel, subfamily M, member 6 [Source:HGNC Symbol;Acc:HGNC:17995]
ENSOARG00000012717	116.422	-1.05871	0.321893	-3.28902	0.00100538	0.0354907	CLGN	17	calmegin [Source:HGNC Symbol;Acc:HGNC:2060]
ENSOARG00000012852	637.93	-0.869157	0.245909	-3.53447	0.000408589	0.0206234	CASP7	22	caspase 7, apoptosis-related cysteine peptidase [Source:HGNC Symbol;Acc:HGNC:1508]
ENSOARG00000012893	22.0949	-1.31235	0.39345	-3.33551	0.000851441	0.0322081		11	Uncharacterized protein [Source:UniProtKB/TrEMBL;Acc:W5PTM8]
ENSOARG00000012936	249.488	-1.65492	0.406157	-4.07459	4.60955e-05	0.00510128	CD83	20	CD83 molecule [Source:HGNC Symbol;Acc:HGNC:1703]
ENSOARG00000012954	448.856	-1.22089	0.379392	-3.21802	0.00129081	0.0410271	CA2	9	carbonic anhydrase II [Source:HGNC Symbol;Acc:HGNC:1373]
ENSOARG00000012958	1214.96	-1.80017	0.38825	-4.63663	3.54135e-06	0.000965817		11	Uncharacterized protein [Source:UniProtKB/TrEMBL;Acc:W5PTV7]
ENSOARG00000013044	2104.62	-0.693534	0.186454	-3.71961	0.000199532	0.0129268	TJP2	2	tight junction protein 2 [Source:HGNC Symbol;Acc:HGNC:11828]
ENSOARG00000013063	1464.65	-0.586181	0.156354	-3.74907	0.000177494	0.0119572	APBB2	6	amyloid beta (A4) precursor protein-binding, family B, member 2 [Source:HGNC Symbol;Acc:HGNC:582]
ENSOARG00000013075	256.714	-0.950471	0.2937	-3.23619	0.00121135	0.0395296	PIP5K1B	2	phosphatidylinositol-4-phosphate 5-kinase, type I, beta [Source:HGNC Symbol;Acc:HGNC:8995]
ENSOARG00000013090	3.83359	-1.56071	0.402075	-3.88163	0.000103759	0.00819838		11	Uncharacterized protein [Source:UniProtKB/TrEMBL;Acc:W5PU85]
ENSOARG00000013100	236.524	-1.10916	0.273162	-4.06046	4.89762e-05	0.00516277	SCARF1	11	scavenger receptor class F, member 1 [Source:HGNC Symbol;Acc:HGNC:16820]
ENSOARG00000013104	12.0133	1.25968	0.364012	3.46055	0.000539075	0.0240507	C6orf163	8	chromosome 6 open reading frame 163 [Source:HGNC Symbol;Acc:HGNC:21403]
ENSOARG00000013183	92.6781	-1.67946	0.374076	-4.48962	7.13508e-06	0.00148947	SYT7	21	synaptotagmin VII [Source:HGNC Symbol;Acc:HGNC:11514]
ENSOARG00000013326	3286.33	-0.8247	0.228295	-3.61243	0.000303337	0.0165991	DNAJB4	1	DnaJ (Hsp40) homolog, subfamily B, member 4 [Source:HGNC Symbol;Acc:HGNC:14886]
ENSOARG00000013358	17.7918	-1.10109	0.330542	-3.33116	0.000864844	0.0322818	MORN3	17	MORN repeat containing 3 [Source:HGNC Symbol;Acc:HGNC:29807]
ENSOARG00000013370	2852.41	-1.27959	0.387273	-3.30411	0.000952771	0.0342775	FDX1	15	ferredoxin 1 [Source:HGNC Symbol;Acc:HGNC:3638]
ENSOARG00000013375	312.394	-0.685436	0.18525	-3.70006	0.000215551	0.0137021	C2CD2L	15	C2CD2-like [Source:HGNC Symbol;Acc:HGNC:29000]
ENSOARG00000013410	152.927	-0.918943	0.276527	-3.32316	0.000890027	0.0327875	CPT1C	14	carnitine palmitoyltransferase 1C [Source:HGNC Symbol;Acc:HGNC:18540]
ENSOARG00000013500	859.039	-0.644931	0.13582	-4.74842	2.05014e-06	0.00066196	PLGRKT	2	plasminogen receptor, C-terminal lysine transmembrane protein [Source:HGNC Symbol;Acc:HGNC:23633]
ENSOARG00000013521	856.856	-1.03124	0.279671	-3.68734	0.000226609	0.0139844	LAMA5	13	laminin, alpha 5 [Source:HGNC Symbol;Acc:HGNC:6485]
ENSOARG00000013529	1131.11	-1.03967	0.304765	-3.41137	0.000646378	0.0268541	ADGRL4	1	adhesion G protein-coupled receptor L4 [Source:HGNC Symbol;Acc:HGNC:20822]
ENSOARG00000013538	122.933	-1.07443	0.329258	-3.26319	0.00110166	0.0373672	ORAI1	17	ORAI calcium release-activated calcium modulator 1 [Source:HGNC Symbol;Acc:HGNC:25896]
ENSOARG00000013580	271.991	-1.24669	0.390531	-3.1923	0.00141146	0.043158	CNGA3	3	cyclic nucleotide gated channel alpha 3 [Source:HGNC Symbol;Acc:HGNC:2150]
ENSOARG00000013608	62.9122	-1.21461	0.28941	-4.19683	2.70672e-05	0.00363043	GFOD1	20	glucose-fructose oxidoreductase domain containing 1 [Source:HGNC Symbol;Acc:HGNC:21096]
ENSOARG00000013617	2073.74	-0.859177	0.23905	-3.59413	0.000325475	0.017416	PLXND1	19	plexin D1 [Source:HGNC Symbol;Acc:HGNC:9107]
ENSOARG00000013628	1079.55	-1.08126	0.336004	-3.218	0.00129088	0.0410271	IL33	2	interleukin 33 [Source:HGNC Symbol;Acc:HGNC:16028]
ENSOARG00000013669	362.144	-1.68611	0.353143	-4.77458	1.80079e-06	0.000646518	NPY1R	6	neuropeptide Y receptor Y1 [Source:HGNC Symbol;Acc:HGNC:7956]
ENSOARG00000013694	1942.81	-1.0904	0.273452	-3.98754	6.67615e-05	0.00630654	EMCN	6	endomucin [Source:HGNC Symbol;Acc:HGNC:16041]
ENSOARG00000013727	513.801	-0.839678	0.18819	-4.46187	8.1247e-06	0.00157875	TTLL7	1	tubulin tyrosine ligase-like family member 7 [Source:HGNC Symbol;Acc:HGNC:26242]
ENSOARG00000013772	3.45065	-1.36526	0.405797	-3.36439	0.000767133	0.0301662	ADRB1	22	adrenoceptor beta 1 [Source:HGNC Symbol;Acc:HGNC:285]
ENSOARG00000013790	1590.35	-0.90642	0.256866	-3.52877	0.000417492	0.0207266	PFKP	13	phosphofructokinase, platelet [Source:HGNC Symbol;Acc:HGNC:8878]
ENSOARG00000013832	272.071	-1.1212	0.302421	-3.7074	0.0002094	0.0133613	ABCB4	4	ATP-binding cassette, sub-family B (MDR/TAP), member 4 [Source:HGNC Symbol;Acc:HGNC:45]
ENSOARG00000013859	335.737	1.56584	0.314125	4.98478	6.20339e-07	0.000342116	CTNND2	16	catenin (cadherin-associated protein), delta 2 [Source:HGNC Symbol;Acc:HGNC:2516]
ENSOARG00000013891	4232.88	-1.25062	0.368638	-3.39256	0.000692434	0.0278771		12	Membrane cofactor protein [Source:UniProtKB/TrEMBL;Acc:W5PWS1]
ENSOARG00000013963	139.289	-1.0629	0.240098	-4.42692	9.55889e-06	0.00171948	TTC39B	2	tetratricopeptide repeat domain 39B [Source:HGNC Symbol;Acc:HGNC:23704]
ENSOARG00000014011	188.446	-1.31523	0.331377	-3.96898	7.21806e-05	0.00670605	FADS3	21	fatty acid desaturase 3 [Source:HGNC Symbol;Acc:HGNC:3576]
ENSOARG00000014051	47.7807	0.970886	0.275326	3.52631	0.000421386	0.0207266	ALDH3B2	21	aldehyde dehydrogenase 3 family, member B2 [Source:HGNC Symbol;Acc:HGNC:411]
ENSOARG00000014073	361.549	-1.54186	0.368551	-4.18358	2.86953e-05	0.00376131	EDN1	20	endothelin 1 [Source:HGNC Symbol;Acc:HGNC:3176]
ENSOARG00000014116	290.091	-0.995407	0.31592	-3.15082	0.00162811	0.0472209	PTGS1	3	prostaglandin G/H synthase 1 precursor [Source:RefSeq peptide;Acc:NP_001009476]
ENSOARG00000014123	81.5018	-1.47989	0.40019	-3.69796	0.000217343	0.0137183	PI16	20	peptidase inhibitor 16 [Source:HGNC Symbol;Acc:HGNC:21245]
ENSOARG00000014124	455.632	-1.40254	0.373514	-3.75499	0.000173345	0.0117244	PTPRE	22	protein tyrosine phosphatase, receptor type, E [Source:HGNC Symbol;Acc:HGNC:9669]
ENSOARG00000014207	17.828	-1.71266	0.358316	-4.77974	1.7552e-06	0.000646518		17
ENSOARG00000014212	96.7627	-1.11062	0.333311	-3.33207	0.000862026	0.0322818		11	Uncharacterized protein [Source:UniProtKB/TrEMBL;Acc:W5PXS6]
ENSOARG00000014253	311.067	1.62984	0.362289	4.49873	6.83607e-06	0.00148194	SLC7A11	17	solute carrier family 7 (anionic amino acid transporter light chain, xc- system), member 11 [Source:HGNC Symbol;Acc:HGNC:11059]
ENSOARG00000014336	1615.17	-1.09566	0.349115	-3.1384	0.00169873	0.0484381	CYR61	1	cysteine-rich, angiogenic inducer, 61 [Source:HGNC Symbol;Acc:HGNC:2654]
ENSOARG00000014470	1102.58	0.341581	0.103501	3.30026	0.00096597	0.0345494	IFT122	19	intraflagellar transport 122 [Source:HGNC Symbol;Acc:HGNC:13556]
ENSOARG00000014488	1024	-1.14907	0.303337	-3.78811	0.0001518	0.0105629	ERG	1	v-ets avian erythroblastosis virus E26 oncogene homolog [Source:HGNC Symbol;Acc:HGNC:3446]
ENSOARG00000014509	74.4444	-1.47187	0.40586	-3.62655	0.000287235	0.0160292	MGAM	4	maltase-glucoamylase [Source:HGNC Symbol;Acc:HGNC:7043]
ENSOARG00000014586	2564.56	-1.21033	0.296581	-4.08095	4.48515e-05	0.00510128	TEK	2	TEK tyrosine kinase, endothelial [Source:HGNC Symbol;Acc:HGNC:11724]
ENSOARG00000014661	697.557	0.844729	0.185356	4.55732	5.18098e-06	0.00118385	RNF144A	3	ring finger protein 144A [Source:HGNC Symbol;Acc:HGNC:20457]
ENSOARG00000014686	34.9325	-1.32449	0.387335	-3.41949	0.000627389	0.0265213	TPH2	3	tryptophan hydroxylase 2 [Source:HGNC Symbol;Acc:HGNC:20692]
ENSOARG00000014701	197.05	-0.737174	0.232134	-3.17565	0.00149503	0.0448218		3	Uncharacterized protein [Source:UniProtKB/TrEMBL;Acc:W5PZ83]
ENSOARG00000014710	1382.98	-1.03231	0.328847	-3.13919	0.00169418	0.0483901	SGK1	8	serum/glucocorticoid regulated kinase 1 [Source:HGNC Symbol;Acc:HGNC:10810]
ENSOARG00000014717	1083.71	-1.08284	0.294939	-3.67141	0.000241214	0.0144123	KIAA1462	13	KIAA1462 [Source:HGNC Symbol;Acc:HGNC:29283]
ENSOARG00000014718	227.62	1.25187	0.380189	3.29276	0.0009921	0.0351686	COL6A6	1	collagen, type VI, alpha 6 [Source:HGNC Symbol;Acc:HGNC:27023]
ENSOARG00000014751	138.785	-0.810851	0.235518	-3.44284	0.000575639	0.0250196	STARD8	X	StAR-related lipid transfer (START) domain containing 8 [Source:HGNC Symbol;Acc:HGNC:19161]
ENSOARG00000014779	8031.26	-1.65194	0.345151	-4.78613	1.70027e-06	0.000646518	PECAM1	11	platelet/endothelial cell adhesion molecule 1 [Source:HGNC Symbol;Acc:HGNC:8823]
ENSOARG00000014801	254.492	-1.31176	0.33428	-3.92414	8.70411e-05	0.00739587	CHMP4C	9	charged multivesicular body protein 4C [Source:HGNC Symbol;Acc:HGNC:30599]
ENSOARG00000014836	440.194	-1.39497	0.324355	-4.30074	1.70229e-05	0.00264073	HECW2	2	HECT, C2 and WW domain containing E3 ubiquitin protein ligase 2 [Source:HGNC Symbol;Acc:HGNC:29853]
ENSOARG00000014841	68.8111	-1.92044	0.40298	-4.76561	1.88287e-06	0.000649743		6	C-X-C motif chemokine [Source:UniProtKB/TrEMBL;Acc:W5PZN2]
ENSOARG00000014885	42.1639	1.19734	0.250975	4.77076	1.83529e-06	0.000646518	ANGPTL6	5	angiopoietin-like 6 [Source:HGNC Symbol;Acc:HGNC:23140]
ENSOARG00000014898	3474.05	-1.17489	0.308423	-3.80934	0.00013934	0.00989955	ADAMTS1	1	ADAM metallopeptidase with thrombospondin type 1 motif, 1 [Source:HGNC Symbol;Acc:HGNC:217]
ENSOARG00000014986	589.29	-1.27272	0.277294	-4.58977	4.43738e-06	0.00108741	CYYR1	1	cysteine/tyrosine-rich 1 [Source:HGNC Symbol;Acc:HGNC:16274]
ENSOARG00000015034	9.39742	-1.47265	0.393224	-3.74506	0.00018035	0.0121014		17	Uncharacterized protein [Source:UniProtKB/TrEMBL;Acc:W5Q093]
ENSOARG00000015044	324.361	-1.15961	0.302518	-3.83318	0.000126495	0.00931098	TLR2	17	toll-like receptor 2 [Source:HGNC Symbol;Acc:HGNC:11848]
ENSOARG00000015076	2665.36	0.371452	0.115491	3.21628	0.00129862	0.0410359	SMG6	11	SMG6 nonsense mediated mRNA decay factor [Source:HGNC Symbol;Acc:HGNC:17809]
ENSOARG00000015118	15.4498	1.30958	0.378204	3.46264	0.000534911	0.0239915	BDNF	15	brain-derived neurotrophic factor [Source:HGNC Symbol;Acc:HGNC:1033]
ENSOARG00000015132	140.733	-1.48241	0.313953	-4.72175	2.33821e-06	0.000718851	ADAMTS15	21	ADAM metallopeptidase with thrombospondin type 1 motif, 15 [Source:HGNC Symbol;Acc:HGNC:16305]
ENSOARG00000015144	963.594	-1.23573	0.386116	-3.20041	0.00137233	0.0423442	SERPINA5	18	serpin peptidase inhibitor, clade A (alpha-1 antiproteinase, antitrypsin), member 5 [Source:HGNC Symbol;Acc:HGNC:8723]
ENSOARG00000015152	364.002	0.815023	0.237597	3.43028	0.000602969	0.0257465	TUB	15	tubby bipartite transcription factor [Source:HGNC Symbol;Acc:HGNC:12406]
ENSOARG00000015167	126.69	-1.27078	0.330822	-3.84127	0.0001224	0.00911747	BCL2A1	18	BCL2-related protein A1 [Source:HGNC Symbol;Acc:HGNC:991]
ENSOARG00000015194	672.084	-1.1816	0.37237	-3.17318	0.00150777	0.045044	CRYAB	15	crystallin, alpha B [Source:HGNC Symbol;Acc:HGNC:2389]
ENSOARG00000015267	4538.89	-0.854092	0.258016	-3.31024	0.000932172	0.0338242	MCAM	15	melanoma cell adhesion molecule [Source:HGNC Symbol;Acc:HGNC:6934]
ENSOARG00000015297	576.768	-1.0413	0.282594	-3.68479	0.000228891	0.0140739	GBP5	1	guanylate binding protein 5 [Source:HGNC Symbol;Acc:HGNC:19895]
ENSOARG00000015346	1274.68	0.552908	0.155489	3.55592	0.000376661	0.0195367	UBXN2B	9	UBX domain protein 2B [Source:HGNC Symbol;Acc:HGNC:27035]
ENSOARG00000015386	38.966	-1.2548	0.365775	-3.43052	0.000602424	0.0257465		1	Uncharacterized protein [Source:UniProtKB/TrEMBL;Acc:W5Q1B9]
ENSOARG00000015403	205.983	-1.42614	0.400506	-3.56083	0.00036968	0.0192336	NTS	3	neurotensin [Source:HGNC Symbol;Acc:HGNC:8038]
ENSOARG00000015421	145.894	1.4301	0.312838	4.57137	4.84535e-06	0.00114303	MGAT4C	3	MGAT4 family, member C [Source:HGNC Symbol;Acc:HGNC:30871]
ENSOARG00000015422	2242.25	-1.02135	0.324359	-3.14882	0.00163932	0.0474645	AIFM1	X	apoptosis-inducing factor, mitochondrion-associated, 1 [Source:HGNC Symbol;Acc:HGNC:8768]
ENSOARG00000015424	57.5737	-1.35577	0.323297	-4.19358	2.74592e-05	0.00363043	C1QTNF5	15	C1q and tumor necrosis factor related protein 5 [Source:HGNC Symbol;Acc:HGNC:14344]
ENSOARG00000015432	493.57	-1.26107	0.3587	-3.51568	0.000438633	0.0207683		1	Uncharacterized protein [Source:UniProtKB/TrEMBL;Acc:W5Q1G8]
ENSOARG00000015447	6209.91	0.476121	0.140007	3.40069	0.00067217	0.0274619	IMPDH2	19	IMP (inosine 5'-monophosphate) dehydrogenase 2 [Source:HGNC Symbol;Acc:HGNC:6053]
ENSOARG00000015462	636.702	-0.818676	0.243488	-3.36229	0.000773001	0.0303264	COQ10B	2	coenzyme Q10B [Source:HGNC Symbol;Acc:HGNC:25819]
ENSOARG00000015467	316.767	-0.925569	0.292504	-3.16429	0.0015546	0.0456068	DRAM1	3	DNA-damage regulated autophagy modulator 1 [Source:HGNC Symbol;Acc:HGNC:25645]
ENSOARG00000015469	2244.32	-0.701974	0.202386	-3.46849	0.000523391	0.0235373	RPS6KA3	X	ribosomal protein S6 kinase, 90kDa, polypeptide 3 [Source:HGNC Symbol;Acc:HGNC:10432]
ENSOARG00000015557	1464.21	-0.730143	0.221871	-3.29084	0.00099887	0.0353345		2	Uncharacterized protein [Source:UniProtKB/TrEMBL;Acc:W5Q1U8]
ENSOARG00000015578	485.349	-1.33594	0.26285	-5.08253	3.72446e-07	0.000280836	LRRC8C	1	leucine rich repeat containing 8 family, member C [Source:HGNC Symbol;Acc:HGNC:25075]
ENSOARG00000015579	1585.99	0.550492	0.165184	3.3326	0.000860395	0.0322818	LRP12	9	low density lipoprotein receptor-related protein 12 [Source:HGNC Symbol;Acc:HGNC:31708]
ENSOARG00000015628	538.491	-0.854911	0.265358	-3.22173	0.00127421	0.0407289	DUSP6	3	dual specificity phosphatase 6 [Source:HGNC Symbol;Acc:HGNC:3072]
ENSOARG00000015650	542.644	1.06192	0.294841	3.60167	0.000316179	0.0170263	DPYS	9	dihydropyrimidinase [Source:HGNC Symbol;Acc:HGNC:3013]
ENSOARG00000015673	40.2147	-1.16597	0.343288	-3.39649	0.000682568	0.0277441	MFRP	15	membrane frizzled-related protein [Source:HGNC Symbol;Acc:HGNC:18121]
ENSOARG00000015700	260.282	-1.33596	0.365692	-3.65324	0.000258951	0.0150986	SUSD5	19	sushi domain containing 5 [Source:HGNC Symbol;Acc:HGNC:29061]
ENSOARG00000015720	205.895	-1.01954	0.31214	-3.26629	0.00108965	0.0373083	CLMN	18	calmin (calponin-like, transmembrane) [Source:HGNC Symbol;Acc:HGNC:19972]
ENSOARG00000015752	874.675	-0.730029	0.184583	-3.95502	7.65281e-05	0.00699969	TMEM109	21	transmembrane protein 109 [Source:HGNC Symbol;Acc:HGNC:28771]
ENSOARG00000015830	1004.31	-1.06588	0.246888	-4.31726	1.57981e-05	0.00252029	NUDT4	3	nudix (nucleoside diphosphate linked moiety X)-type motif 4 [Source:HGNC Symbol;Acc:HGNC:8051]
ENSOARG00000015853	32.4796	1.0287	0.321197	3.20271	0.00136141	0.0422376		1	Uncharacterized protein [Source:UniProtKB/TrEMBL;Acc:W5Q2T3]
ENSOARG00000015857	669.852	-1.1615	0.362023	-3.20837	0.00133489	0.0417952	METRNL	11	meteorin, glial cell differentiation regulator-like [Source:HGNC Symbol;Acc:HGNC:27584]
ENSOARG00000015908	130.869	-1.31302	0.406105	-3.23321	0.00122406	0.0396506	ANKRD1	22	ankyrin repeat domain 1 (cardiac muscle) [Source:HGNC Symbol;Acc:HGNC:15819]
ENSOARG00000015937	192.833	-0.825453	0.234935	-3.51355	0.000442167	0.0207683	TMEM204	24	transmembrane protein 204 [Source:HGNC Symbol;Acc:HGNC:14158]
ENSOARG00000015973	958.001	-0.704125	0.172606	-4.07937	4.5158e-05	0.00510128	RASAL2	12	RAS protein activator like 2 [Source:HGNC Symbol;Acc:HGNC:9874]
ENSOARG00000016027	2319.65	-0.388371	0.106169	-3.65806	0.000254136	0.0149208	USP25	1	ubiquitin specific peptidase 25 [Source:HGNC Symbol;Acc:HGNC:12624]
ENSOARG00000016050	9113.49	0.64809	0.160258	4.04403	5.25393e-05	0.00528802	REEP5	7	receptor accessory protein 5 [Source:HGNC Symbol;Acc:HGNC:30077]
ENSOARG00000016181	2180.26	-1.5253	0.376071	-4.05587	4.99474e-05	0.00516277	ITGA5	3	integrin, alpha 5 (fibronectin receptor, alpha polypeptide) [Source:HGNC Symbol;Acc:HGNC:6141]
ENSOARG00000016215	501.795	1.73631	0.359435	4.83066	1.36084e-06	0.00057526	CORIN	6	corin, serine peptidase [Source:HGNC Symbol;Acc:HGNC:19012]
ENSOARG00000016243	975.03	-0.659303	0.205024	-3.21574	0.00130107	0.0410359	MAP3K11	21	mitogen-activated protein kinase kinase kinase 11 [Source:HGNC Symbol;Acc:HGNC:6850]
ENSOARG00000016305	6541.77	-0.633931	0.162942	-3.89053	0.000100027	0.00805007	MYCBP2	10	MYC binding protein 2, E3 ubiquitin protein ligase [Source:HGNC Symbol;Acc:HGNC:23386]
ENSOARG00000016391	9.54841	-1.42755	0.405529	-3.52023	0.000431179	0.0207683	GLP1R	20	glucagon-like peptide 1 receptor [Source:HGNC Symbol;Acc:HGNC:4324]
ENSOARG00000016412	305.469	-1.11028	0.264619	-4.19578	2.71931e-05	0.00363043	PDGFB	3	platelet-derived growth factor beta polypeptide [Source:HGNC Symbol;Acc:HGNC:8800]
ENSOARG00000016481	50.0184	-1.16146	0.315519	-3.68112	0.000232214	0.0142265	PWWP2B	22	PWWP domain containing 2B [Source:HGNC Symbol;Acc:HGNC:25150]
ENSOARG00000016534	294.094	-1.54473	0.316613	-4.87892	1.06667e-06	0.000501009	TFPI	2	tissue factor pathway inhibitor (lipoprotein-associated coagulation inhibitor) [Source:HGNC Symbol;Acc:HGNC:11760]
ENSOARG00000016547	1296.18	-1.18343	0.291881	-4.05449	5.02443e-05	0.00516277	CALCRL	2	calcitonin receptor-like [Source:HGNC Symbol;Acc:HGNC:16709]
ENSOARG00000016603	596.056	0.334242	0.103914	3.21654	0.00129745	0.0410359	TAB1	3	TGF-beta activated kinase 1/MAP3K7 binding protein 1 [Source:HGNC Symbol;Acc:HGNC:18157]
ENSOARG00000016606	1225.52	-0.494636	0.155419	-3.1826	0.00145961	0.0441511	TMED5	1	transmembrane p24 trafficking protein 5 [Source:HGNC Symbol;Acc:HGNC:24251]
ENSOARG00000016717	9.4014	-1.50486	0.404767	-3.71783	0.000200939	0.0129682	MYOZ2	6	myozenin 2 [Source:HGNC Symbol;Acc:HGNC:1330]
ENSOARG00000016726	9.97551	1.30994	0.372091	3.52049	0.000430755	0.0207683		11	Uncharacterized protein [Source:UniProtKB/TrEMBL;Acc:W5Q5H4]
ENSOARG00000016793	932.938	-0.958879	0.238154	-4.0263	5.66626e-05	0.00553819	GGH	9	gamma-glutamyl hydrolase (conjugase, folylpolygammaglutamyl hydrolase) [Source:HGNC Symbol;Acc:HGNC:4248]
ENSOARG00000016828	238.548	-1.40927	0.365312	-3.85771	0.000114454	0.00864045	PLVAP	5	plasmalemma vesicle associated protein [Source:HGNC Symbol;Acc:HGNC:13635]
ENSOARG00000016834	3226.77	-1.01011	0.213628	-4.72835	2.26353e-06	0.000708779	SSFA2	2	sperm specific antigen 2 [Source:HGNC Symbol;Acc:HGNC:11319]
ENSOARG00000016949	48.1189	-1.22435	0.358635	-3.41391	0.000640366	0.0267357	PDE6B	6	phosphodiesterase 6B, cGMP-specific, rod, beta [Source:HGNC Symbol;Acc:HGNC:8786]
ENSOARG00000016952	331.539	-0.885309	0.266114	-3.3268	0.000878479	0.0326978	ENDOD1	15	endonuclease domain containing 1 [Source:HGNC Symbol;Acc:HGNC:29129]
ENSOARG00000017011	1248.64	-1.49651	0.356361	-4.19941	2.67613e-05	0.00363043	CYP7B1	9	cytochrome P450, family 7, subfamily B, polypeptide 1 [Source:HGNC Symbol;Acc:HGNC:2652]
ENSOARG00000017069	24.4536	-1.43401	0.374239	-3.83182	0.000127201	0.00931098		4	Uncharacterized protein [Source:UniProtKB/TrEMBL;Acc:W5Q6I2]
ENSOARG00000017097	317.071	-0.592338	0.169909	-3.48621	0.000489915	0.0223288	PPTC7	17	PTC7 protein phosphatase homolog [Source:HGNC Symbol;Acc:HGNC:30695]
ENSOARG00000017163	10.3902	-1.31425	0.395153	-3.32594	0.000881214	0.0326978		3
ENSOARG00000017180	7.60234	-1.21232	0.383163	-3.16398	0.00155628	0.0456068	C10orf82	22	chromosome 10 open reading frame 82 [Source:HGNC Symbol;Acc:HGNC:28500]
ENSOARG00000017214	294.292	-1.22272	0.376952	-3.24369	0.0011799	0.0391195	NR4A1	3	nuclear receptor subfamily 4, group A, member 1 [Source:HGNC Symbol;Acc:HGNC:7980]
ENSOARG00000017220	52.4902	-1.16499	0.370834	-3.14154	0.00168062	0.0482183	IL13RA2	X	interleukin 13 receptor, alpha 2 [Source:HGNC Symbol;Acc:HGNC:5975]
ENSOARG00000017237	207.802	-1.43077	0.389606	-3.67235	0.000240328	0.0144103	PRDM16	12	PR domain containing 16 [Source:HGNC Symbol;Acc:HGNC:14000]
ENSOARG00000017242	541.303	-1.45028	0.279554	-5.18782	2.12771e-07	0.000232577	ACVRL1	3	activin A receptor type II-like 1 [Source:HGNC Symbol;Acc:HGNC:175]
ENSOARG00000017251	2604.64	-1.33237	0.31773	-4.19339	2.74821e-05	0.00363043		5	Uncharacterized protein [Source:UniProtKB/TrEMBL;Acc:W5Q725]
ENSOARG00000017264	381.182	-1.16056	0.349866	-3.31716	0.000909379	0.033211	BMP6	20	bone morphogenetic protein 6 [Source:HGNC Symbol;Acc:HGNC:1073]
ENSOARG00000017385	6.23081	1.38869	0.341596	4.0653	4.79716e-05	0.00516277		1	Uncharacterized protein [Source:UniProtKB/TrEMBL;Acc:W5Q7H0]
ENSOARG00000017488	125.257	-0.983758	0.25275	-3.89221	9.93341e-05	0.00805007		21
ENSOARG00000017493	9201.3	0.636836	0.16296	3.90793	9.30894e-05	0.00775393	SEPT11	6	septin 11 [Source:HGNC Symbol;Acc:HGNC:25589]
ENSOARG00000017532	9.61096	-1.41895	0.399447	-3.55228	0.000381906	0.0196879		24	Uncharacterized protein [Source:UniProtKB/TrEMBL;Acc:W5Q7X6]
ENSOARG00000017546	158.185	-0.998406	0.302468	-3.30087	0.000963865	0.0345494	GPSM3	20	G-protein signaling modulator 3 [Source:HGNC Symbol;Acc:HGNC:13945]
ENSOARG00000017631	347.007	-1.79712	0.374882	-4.79383	1.63624e-06	0.000646518	PRKCB	24	protein kinase C, beta [Source:HGNC Symbol;Acc:HGNC:9395]
ENSOARG00000017689	401.458	-0.70241	0.210281	-3.34034	0.000836765	0.0319387	UBXN2A	3	UBX domain protein 2A [Source:HGNC Symbol;Acc:HGNC:27265]
ENSOARG00000017704	289.403	-0.930784	0.256281	-3.63189	0.000281351	0.0159109	NOTCH4	20	notch 4 [Source:HGNC Symbol;Acc:HGNC:7884]
ENSOARG00000017739	87.6614	1.43132	0.367908	3.89043	0.000100066	0.00805007	CAPN6	X	calpain 6 [Source:HGNC Symbol;Acc:HGNC:1483]
ENSOARG00000017740	10.3837	-0.944533	0.298424	-3.16507	0.00155045	0.0456068	MFSD2B	3	major facilitator superfamily domain containing 2B [Source:HGNC Symbol;Acc:HGNC:37207]
ENSOARG00000017758	81.8003	-1.22	0.344393	-3.54246	0.00039642	0.02019	RASL12	7	RAS-like, family 12 [Source:HGNC Symbol;Acc:HGNC:30289]
ENSOARG00000017765	1144.57	-0.511406	0.140589	-3.63758	0.000275206	0.0158185	ST3GAL6	1	ST3 beta-galactoside alpha-2,3-sialyltransferase 6 [Source:HGNC Symbol;Acc:HGNC:18080]
ENSOARG00000017791	721.78	-0.849303	0.262191	-3.23926	0.00119841	0.0394402	FGD5	19	FYVE, RhoGEF and PH domain containing 5 [Source:HGNC Symbol;Acc:HGNC:19117]
ENSOARG00000017823	7306.07	-1.62601	0.340674	-4.77293	1.81567e-06	0.000646518	DCBLD2	1	discoidin, CUB and LCCL domain containing 2 [Source:HGNC Symbol;Acc:HGNC:24627]
ENSOARG00000017875	949.202	-1.64377	0.402961	-4.07923	4.51848e-05	0.00510128	COL8A1	1	collagen, type VIII, alpha 1 [Source:HGNC Symbol;Acc:HGNC:2215]
ENSOARG00000017882	42.2809	1.11163	0.330259	3.36595	0.000762816	0.0301366		X	Uncharacterized protein [Source:UniProtKB/TrEMBL;Acc:W5Q8Z4]
ENSOARG00000017892	13.5605	-1.52062	0.397787	-3.8227	0.000132	0.00957937	P2RX1	11	purinergic receptor P2X, ligand gated ion channel, 1 [Source:HGNC Symbol;Acc:HGNC:8533]
ENSOARG00000017919	776.131	-1.52043	0.365951	-4.15474	3.25661e-05	0.00406803	SHTN1	22	shootin 1 [Source:HGNC Symbol;Acc:HGNC:29319]
ENSOARG00000017954	9123.2	-1.48348	0.343966	-4.31287	1.61148e-05	0.0025466	ACSL4	X	acyl-CoA synthetase long-chain family member 4 [Source:HGNC Symbol;Acc:HGNC:3571]
ENSOARG00000017964	89.7818	-1.19537	0.326014	-3.66661	0.000245792	0.0145318	IRX3	14	iroquois homeobox 3 [Source:HGNC Symbol;Acc:HGNC:14360]
ENSOARG00000018022	736.202	-1.35672	0.339302	-3.99856	6.373e-05	0.0060882	LMO2	15	LIM domain only 2 (rhombotin-like 1) [Source:HGNC Symbol;Acc:HGNC:6642]
ENSOARG00000018036	441.838	0.562106	0.152126	3.69499	0.000219895	0.0137585	ECI1	24	enoyl-CoA delta isomerase 1 [Source:HGNC Symbol;Acc:HGNC:2703]
ENSOARG00000018055	44.9966	-1.24525	0.357562	-3.48262	0.000496533	0.0225696	MARCH3	5	membrane-associated ring finger (C3HC4) 3, E3 ubiquitin protein ligase [Source:HGNC Symbol;Acc:HGNC:28728]
ENSOARG00000018070	535.806	-1.60184	0.358553	-4.46752	7.91332e-06	0.00157419	TSPAN12	4	tetraspanin 12 [Source:HGNC Symbol;Acc:HGNC:21641]
ENSOARG00000018091	470.933	-0.995775	0.316756	-3.14367	0.00166843	0.0480453	LPCAT2	14	lysophosphatidylcholine acyltransferase 2 [Source:HGNC Symbol;Acc:HGNC:26032]
ENSOARG00000018146	165.552	-1.20904	0.242651	-4.98264	6.27216e-07	0.000342116	FICD	17	FIC domain containing [Source:HGNC Symbol;Acc:HGNC:18416]
ENSOARG00000018162	3699.82	-0.378711	0.115412	-3.28138	0.001033	0.0362387	PTPN12	4	protein tyrosine phosphatase, non-receptor type 12 [Source:HGNC Symbol;Acc:HGNC:9645]
ENSOARG00000018177	12631.2	-0.445101	0.134579	-3.30735	0.000941839	0.0340289		17
ENSOARG00000018185	1818.84	-0.656876	0.203823	-3.22278	0.00126954	0.0406564	MAP2K1	7	mitogen-activated protein kinase kinase 1 [Source:HGNC Symbol;Acc:HGNC:6840]
ENSOARG00000018205	18.0829	-1.54039	0.391368	-3.93591	8.28827e-05	0.00729929	UGT8	6	UDP glycosyltransferase 8 [Source:HGNC Symbol;Acc:HGNC:12555]
ENSOARG00000018245	13.066	-2.02485	0.400613	-5.05437	4.31825e-07	0.000280836	GCNT7	13	glucosaminyl (N-acetyl) transferase family member 7 [Source:HGNC Symbol;Acc:HGNC:16099]
ENSOARG00000018268	738.161	-1.31876	0.358534	-3.6782	0.000234884	0.0142295		14	Carboxylic ester hydrolase [Source:UniProtKB/TrEMBL;Acc:W5QA61]
ENSOARG00000018280	30.8545	-1.41103	0.394469	-3.57704	0.000347512	0.0183056	SLCO4C1	5	solute carrier organic anion transporter family, member 4C1 [Source:HGNC Symbol;Acc:HGNC:23612]
ENSOARG00000018366	68.0396	-1.55555	0.401827	-3.87119	0.000108305	0.00841891	CCDC151	5	coiled-coil domain containing 151 [Source:HGNC Symbol;Acc:HGNC:28303]
ENSOARG00000018389	147.655	-0.61447	0.196013	-3.13485	0.00171945	0.0487822	GSAP	4	gamma-secretase activating protein [Source:HGNC Symbol;Acc:HGNC:28042]
ENSOARG00000018396	9243.95	-2.02416	0.398724	-5.07659	3.84272e-07	0.000280836	SCARB1	17	scavenger receptor class B, member 1 [Source:HGNC Symbol;Acc:HGNC:1664]
ENSOARG00000018427	1234.68	0.273257	0.0854296	3.19863	0.00138084	0.0425294	APBB1	15	amyloid beta (A4) precursor protein-binding, family B, member 1 (Fe65) [Source:HGNC Symbol;Acc:HGNC:581]
ENSOARG00000018568	22.088	-1.31168	0.371753	-3.52836	0.000418148	0.0207266	GRIP2	19	glutamate receptor interacting protein 2 [Source:HGNC Symbol;Acc:HGNC:23841]
ENSOARG00000018628	327.733	-1.04545	0.308471	-3.38913	0.000701157	0.0280945	NFKBIZ	1	nuclear factor of kappa light polypeptide gene enhancer in B-cells inhibitor, zeta [Source:HGNC Symbol;Acc:HGNC:29805]
ENSOARG00000018635	686.987	0.562067	0.161774	3.47439	0.000512011	0.0231487	DZANK1	13	double zinc ribbon and ankyrin repeat domains 1 [Source:HGNC Symbol;Acc:HGNC:15858]
ENSOARG00000018641	12.1172	-1.37842	0.363308	-3.79409	0.000148186	0.010397	CNTNAP2	4	contactin associated protein-like 2 [Source:HGNC Symbol;Acc:HGNC:13830]
ENSOARG00000018795	75.6193	-1.27117	0.382444	-3.3238	0.00088799	0.0327839	NTNG1	1	netrin G1 [Source:HGNC Symbol;Acc:HGNC:23319]
ENSOARG00000018890	1178.53	-0.856354	0.224534	-3.81393	0.000136777	0.00975848	CCNYL1	2	cyclin Y-like 1 [Source:HGNC Symbol;Acc:HGNC:26868]
ENSOARG00000018891	1195.67	-0.991075	0.313009	-3.16629	0.00154398	0.0456068	TBC1D8B	X	TBC1 domain family, member 8B (with GRAM domain) [Source:HGNC Symbol;Acc:HGNC:24715]
ENSOARG00000018906	270.164	-1.47145	0.366459	-4.01531	5.93679e-05	0.00576926	HHLA2	1	HERV-H LTR-associating 2 [Source:HGNC Symbol;Acc:HGNC:4905]
ENSOARG00000018913	1002.29	-1.22137	0.38795	-3.14826	0.00164245	0.0474738	RNF128	X	ring finger protein 128, E3 ubiquitin protein ligase [Source:HGNC Symbol;Acc:HGNC:21153]
ENSOARG00000018916	198.63	-1.38602	0.363099	-3.8172	0.000134975	0.00968306	MYH15	1	myosin, heavy chain 15 [Source:HGNC Symbol;Acc:HGNC:31073]
ENSOARG00000019016	728.391	-0.538135	0.163153	-3.29835	0.000972556	0.034694	WDR47	1	WD repeat domain 47 [Source:HGNC Symbol;Acc:HGNC:29141]
ENSOARG00000019041	950.881	-1.11779	0.276989	-4.03549	5.44883e-05	0.00538797	ADRBK2	17	adrenergic, beta, receptor kinase 2 [Source:HGNC Symbol;Acc:HGNC:290]
ENSOARG00000019083	790.188	-1.24021	0.369845	-3.35333	0.000798469	0.0310375	KIAA1324	1	KIAA1324 [Source:HGNC Symbol;Acc:HGNC:29618]
ENSOARG00000019090	146.543	-1.3468	0.264467	-5.09249	3.53391e-07	0.000280836	RIPK3	7	receptor-interacting serine-threonine kinase 3 [Source:HGNC Symbol;Acc:HGNC:10021]
ENSOARG00000019093	149.347	-1.17712	0.316415	-3.72017	0.000199088	0.0129268	SPNS2	11	spinster homolog 2 (Drosophila) [Source:HGNC Symbol;Acc:HGNC:26992]
ENSOARG00000019102	307.191	-1.12391	0.267342	-4.20402	2.62212e-05	0.00363043	ADCY4	7	adenylate cyclase 4 [Source:HGNC Symbol;Acc:HGNC:235]
ENSOARG00000019122	338.585	-1.21125	0.354634	-3.41548	0.000636697	0.0266717	KLF2	5	Kruppel-like factor 2 [Source:HGNC Symbol;Acc:HGNC:6347]
ENSOARG00000019184	3510.04	0.832185	0.236704	3.51572	0.000438567	0.0207683	SORT1	1	sortilin 1 [Source:HGNC Symbol;Acc:HGNC:11186]
ENSOARG00000019265	91.7206	-1.462	0.342172	-4.2727	1.93122e-05	0.00291563	PARVB	3	parvin, beta [Source:HGNC Symbol;Acc:HGNC:14653]
ENSOARG00000019329	30792.1	-1.67595	0.364586	-4.59686	4.28908e-06	0.00106753	FN1	2	fibronectin 1 [Source:HGNC Symbol;Acc:HGNC:3778]
ENSOARG00000019332	7640.86	-1.15358	0.365904	-3.15267	0.00161785	0.0470039	CCDC80	1	coiled-coil domain containing 80 [Source:HGNC Symbol;Acc:HGNC:30649]
ENSOARG00000019400	579.771	-0.804664	0.235301	-3.41972	0.000626856	0.0265213	RAPGEF3	3	Rap guanine nucleotide exchange factor (GEF) 3 [Source:HGNC Symbol;Acc:HGNC:16629]
ENSOARG00000019409	96.6053	-1.6061	0.386225	-4.15846	3.20405e-05	0.00406803	SLC6A17	1	solute carrier family 6 (neutral amino acid transporter), member 17 [Source:HGNC Symbol;Acc:HGNC:31399]
ENSOARG00000019441	1057.61	-0.992321	0.309888	-3.20219	0.00136387	0.0422376	RHOB	3	rho-related GTP-binding protein RhoB [Source:RefSeq peptide;Acc:NP_001121145]
ENSOARG00000019464	8.69351	-1.24007	0.331844	-3.7369	0.000186306	0.0124025	RUFY4	2	RUN and FYVE domain containing 4 [Source:HGNC Symbol;Acc:HGNC:24804]
ENSOARG00000019477	6.57909	-1.39649	0.406057	-3.43915	0.000583541	0.0251071		2	Uncharacterized protein [Source:UniProtKB/TrEMBL;Acc:W5QDX4]
ENSOARG00000019515	294.692	1.54136	0.401915	3.83504	0.000125543	0.00931059	PLB1	3	phospholipase B1 [Source:HGNC Symbol;Acc:HGNC:30041]
ENSOARG00000019564	588.327	-1.0245	0.296262	-3.45807	0.000544067	0.024146	TMTC1	3	transmembrane and tetratricopeptide repeat containing 1 [Source:HGNC Symbol;Acc:HGNC:24099]
ENSOARG00000019659	56.8122	-0.871746	0.268825	-3.24281	0.00118358	0.0391648	PIM3	3	Pim-3 proto-oncogene, serine/threonine kinase [Source:HGNC Symbol;Acc:HGNC:19310]
ENSOARG00000019682	5.86302	1.6189	0.39592	4.08895	4.33331e-05	0.00501862		2	Uncharacterized protein [Source:UniProtKB/TrEMBL;Acc:W5QEJ0]
ENSOARG00000019691	627.157	-0.95126	0.257432	-3.6952	0.000219716	0.0137585	PUS7L	3	pseudouridylate synthase 7-like [Source:HGNC Symbol;Acc:HGNC:25276]
ENSOARG00000019698	357.37	-1.9063	0.362893	-5.25306	1.49596e-07	0.000203446	EHD3	3	EH-domain containing 3 [Source:HGNC Symbol;Acc:HGNC:3244]
ENSOARG00000019717	74.4086	-1.40553	0.404044	-3.47866	0.000503929	0.0228443	ADAMTS20	3	ADAM metallopeptidase with thrombospondin type 1 motif, 20 [Source:HGNC Symbol;Acc:HGNC:17178]
ENSOARG00000019784	777.806	-0.696043	0.191579	-3.63318	0.000279948	0.0159109	AAK1	3	AP2 associated kinase 1 [Source:HGNC Symbol;Acc:HGNC:19679]
ENSOARG00000019786	10.831	-2.05432	0.406013	-5.05973	4.19858e-07	0.000280836	POPDC2	1	popeye domain containing 2 [Source:HGNC Symbol;Acc:HGNC:17648]
ENSOARG00000019799	241.938	-0.753179	0.238566	-3.1571	0.00159344	0.0464543	MAPK12	3	mitogen-activated protein kinase 12 [Source:HGNC Symbol;Acc:HGNC:6874]
ENSOARG00000019883	15.3183	1.78599	0.405994	4.39905	1.08724e-05	0.00185698		14	Uncharacterized protein [Source:UniProtKB/TrEMBL;Acc:W5QF50]
ENSOARG00000020018	272.103	-1.16912	0.280426	-4.16907	3.05845e-05	0.00394774	SHANK3	3	SH3 and multiple ankyrin repeat domains 3 [Source:HGNC Symbol;Acc:HGNC:14294]
ENSOARG00000020076	48.0811	-1.66616	0.391528	-4.25554	2.08541e-05	0.00307676		20
ENSOARG00000020077	45.6607	-1.59304	0.405945	-3.92428	8.69887e-05	0.00739587	HIST1H1T	20	histone cluster 1, H1t [Source:HGNC Symbol;Acc:HGNC:4720]
ENSOARG00000020090	2.68502	-1.2539	0.394372	-3.17947	0.00147543	0.0445071	NT5C1A	1	5'-nucleotidase, cytosolic IA [Source:HGNC Symbol;Acc:HGNC:17819]
ENSOARG00000020131	126.211	-1.56177	0.260241	-6.00122	1.9584e-09	1.10382e-05	TSPAN2	1	tetraspanin 2 [Source:HGNC Symbol;Acc:HGNC:20659]
ENSOARG00000020158	5361.12	-1.70151	0.32199	-5.28437	1.26136e-07	0.000203446	PTPRB	3	protein tyrosine phosphatase, receptor type, B [Source:HGNC Symbol;Acc:HGNC:9665]
ENSOARG00000020176	53.426	-1.02192	0.31209	-3.27443	0.00105877	0.0369298	SOX17	9	SRY (sex determining region Y)-box 17 [Source:HGNC Symbol;Acc:HGNC:18122]
ENSOARG00000020178	6.85723	-1.4943	0.405106	-3.68866	0.000225436	0.0139844	ST8SIA1	3	ST8 alpha-N-acetyl-neuraminide alpha-2,8-sialyltransferase 1 [Source:HGNC Symbol;Acc:HGNC:10869]
ENSOARG00000020215	44.8053	-1.56342	0.383732	-4.07425	4.61631e-05	0.00510128		3	Uncharacterized protein [Source:UniProtKB/TrEMBL;Acc:W5QG57]
ENSOARG00000020309	607.348	-1.22362	0.31719	-3.85769	0.000114463	0.00864045	DLL4	7	delta-like 4 (Drosophila) [Source:HGNC Symbol;Acc:HGNC:2910]
ENSOARG00000020356	264.92	-1.45666	0.403043	-3.61416	0.00030132	0.0165423	SPAG17	1	sperm associated antigen 17 [Source:HGNC Symbol;Acc:HGNC:26620]
ENSOARG00000020371	59.3968	-1.38701	0.33681	-4.11806	3.8207e-05	0.00460924	PIGZ	1	phosphatidylinositol glycan anchor biosynthesis, class Z [Source:HGNC Symbol;Acc:HGNC:30596]
ENSOARG00000020387	1088.17	0.685186	0.19468	3.51955	0.000432277	0.0207683	TYRO3	7	TYRO3 protein tyrosine kinase [Source:HGNC Symbol;Acc:HGNC:12446]
ENSOARG00000020443	587.422	1.00908	0.304541	3.31344	0.000921561	0.0335111	FGF12	1	fibroblast growth factor 12 [Source:HGNC Symbol;Acc:HGNC:3668]
ENSOARG00000020451	528.058	-1.13103	0.313886	-3.60331	0.000314196	0.0170263	PDE3A	3	phosphodiesterase 3A, cGMP-inhibited [Source:HGNC Symbol;Acc:HGNC:8778]
ENSOARG00000020452	27.6169	-1.20286	0.383348	-3.13777	0.00170236	0.0484601	NYAP2	2	neuronal tyrosine-phosphorylated phosphoinositide-3-kinase adaptor 2 [Source:HGNC Symbol;Acc:HGNC:29291]
ENSOARG00000020458	1226.57	-0.805642	0.236958	-3.39994	0.000674002	0.0274619	EHD4	7	EH-domain containing 4 [Source:HGNC Symbol;Acc:HGNC:3245]
ENSOARG00000020469	7.6425	-1.59631	0.405972	-3.93208	8.42138e-05	0.00737809	CLDN16	1	claudin 16 [Source:HGNC Symbol;Acc:HGNC:2037]
ENSOARG00000020474	32.6628	1.59962	0.394591	4.05386	5.03789e-05	0.00516277	PLA2G4D	7	phospholipase A2, group IVD (cytosolic) [Source:HGNC Symbol;Acc:HGNC:30038]
ENSOARG00000020522	1273.83	-1.17908	0.299337	-3.93896	8.18365e-05	0.00724488	TIE1	1	tyrosine kinase with immunoglobulin-like and EGF-like domains 1 [Source:HGNC Symbol;Acc:HGNC:11809]
ENSOARG00000020572	3449.75	0.507031	0.150148	3.37688	0.000733131	0.0290998	VPS8	1	vacuolar protein sorting 8 homolog (S. cerevisiae) [Source:HGNC Symbol;Acc:HGNC:29122]
ENSOARG00000020608	16.2612	-1.22798	0.390669	-3.14327	0.00167074	0.0480453	DNER	2	delta/notch-like EGF repeat containing [Source:HGNC Symbol;Acc:HGNC:24456]
ENSOARG00000020626	396.765	-1.47761	0.381142	-3.87679	0.000105845	0.00828579	SLC16A14	2	solute carrier family 16, member 14 [Source:HGNC Symbol;Acc:HGNC:26417]
ENSOARG00000020689	254.009	-1.27251	0.372598	-3.41524	0.000637255	0.0266717	HTR2B	2	5-hydroxytryptamine (serotonin) receptor 2B, G protein-coupled [Source:HGNC Symbol;Acc:HGNC:5294]
ENSOARG00000020698	1514.76	-0.964026	0.287691	-3.35091	0.000805464	0.0311661	ARHGDIB	3	Rho GDP dissociation inhibitor (GDI) beta [Source:HGNC Symbol;Acc:HGNC:679]
ENSOARG00000020707	20.8601	-1.06638	0.312015	-3.41774	0.000631436	0.0266258	KCNMB3	1	potassium channel subfamily M regulatory beta subunit 3 [Source:HGNC Symbol;Acc:HGNC:6287]
ENSOARG00000020799	77.8357	-1.20615	0.373001	-3.23364	0.00122224	0.0396506	ECEL1	2	endothelin converting enzyme-like 1 [Source:HGNC Symbol;Acc:HGNC:3147]
ENSOARG00000020808	3477.92	-1.16701	0.300817	-3.87947	0.000104685	0.00823308	EMP1	3	epithelial membrane protein 1 [Source:HGNC Symbol;Acc:HGNC:3333]
ENSOARG00000020884	102.641	-0.86125	0.271623	-3.17075	0.00152044	0.0453288	FNDC5	2	fibronectin type III domain containing 5 [Source:HGNC Symbol;Acc:HGNC:20240]
ENSOARG00000020889	1116.1	-0.606285	0.187708	-3.22993	0.0012382	0.0399555	NEDD4	7	neural precursor cell expressed, developmentally down-regulated 4, E3 ubiquitin protein ligase [Source:HGNC Symbol;Acc:HGNC:7727]
ENSOARG00000020908	738.581	-1.13415	0.328333	-3.45426	0.000551795	0.0243611	RAB27A	7	RAB27A, member RAS oncogene family [Source:HGNC Symbol;Acc:HGNC:9766]
ENSOARG00000020959	3363.46	-0.676612	0.206826	-3.2714	0.00107015	0.0369298	TMOD3	7	tropomodulin 3 (ubiquitous) [Source:HGNC Symbol;Acc:HGNC:11873]
ENSOARG00000020976	859.797	-1.71711	0.403939	-4.25092	2.12893e-05	0.00307676	GLDN	7	gliomedin [Source:HGNC Symbol;Acc:HGNC:29514]
ENSOARG00000021041	51.7355	-0.961148	0.294658	-3.26191	0.00110665	0.0373672	C15orf48	7	chromosome 15 open reading frame 48 [Source:HGNC Symbol;Acc:HGNC:29898]
ENSOARG00000021044	100.566	-1.72353	0.340932	-5.05535	4.29598e-07	0.000280836	CLEC2B	3	C-type lectin domain family 2, member B [Source:HGNC Symbol;Acc:HGNC:2053]
ENSOARG00000021054	17.6574	-1.11832	0.342726	-3.26301	0.00110237	0.0373672		3	Uncharacterized protein [Source:UniProtKB/TrEMBL;Acc:W5QIS6]
ENSOARG00000021076	591.444	-1.02584	0.314111	-3.26584	0.00109139	0.0373083	SAMD4A	7	sterile alpha motif domain containing 4A [Source:HGNC Symbol;Acc:HGNC:23023]
ENSOARG00000021077	1816.18	-1.03867	0.282807	-3.67272	0.000239983	0.0144103	S100A10	1	S100 calcium binding protein A10 [Source:HGNC Symbol;Acc:HGNC:10487]
ENSOARG00000021134	774.252	-1.03879	0.253972	-4.09016	4.31085e-05	0.00501862	PRKCH	7	protein kinase C, eta [Source:HGNC Symbol;Acc:HGNC:9403]
ENSOARG00000021181	364.182	0.374141	0.0968707	3.86228	0.000112336	0.00855622	EXD2	7	exonuclease 3'-5' domain containing 2 [Source:HGNC Symbol;Acc:HGNC:20217]
ENSOARG00000021182	633.918	-1.05665	0.320463	-3.29725	0.000976357	0.0347013	GALNT16	7	polypeptide N-acetylgalactosaminyltransferase 16 [Source:HGNC Symbol;Acc:HGNC:23233]
ENSOARG00000021185	21.1818	-1.56162	0.376341	-4.14948	3.33225e-05	0.00411278	PLEKHD1	7	pleckstrin homology domain containing, family D (with coiled-coil domains) member 1 [Source:HGNC Symbol;Acc:HGNC:20148]
ENSOARG00000021200	121.172	-1.17031	0.334973	-3.49373	0.000476326	0.0219811	RGS6	7	regulator of G-protein signaling 6 [Source:HGNC Symbol;Acc:HGNC:10002]
ENSOARG00000021491	53.3389	0.867792	0.227356	3.81689	0.000135147	0.00968306		10
ENSOARG00000021677	6.36964	-1.30037	0.39576	-3.28574	0.00101714	0.0358308	5S_rRNA	2	5S ribosomal RNA [Source:RFAM;Acc:RF00001]
ENSOARG00000023147	24.4814	-1.2038	0.332951	-3.61554	0.000299727	0.0165084		11
ENSOARG00000023271	15.1427	-0.945245	0.282941	-3.34079	0.000835406	0.0319387	U6	10	U6 spliceosomal RNA [Source:RFAM;Acc:RF00026]
ENSOARG00000023519	9.14735	-1.26122	0.347734	-3.62697	0.000286762	0.0160292		7
ENSOARG00000025169	926.293	-1.11066	0.346286	-3.20734	0.0013397	0.0417952		4	Cytochrome c [Source:UniProtKB/Swiss-Prot;Acc:P62896]
ENSOARG00000025214	3.8683	-1.34958	0.395476	-3.41255	0.00064359	0.0268041		4
ENSOARG00000025305	24.39	1.35679	0.384345	3.53013	0.00041535	0.0207266		5
ENSOARG00000025690	7.00004	-1.29526	0.405393	-3.19507	0.00139798	0.0429009		17
ENSOARG00000025698	6.71588	1.83285	0.392364	4.67129	2.9931e-06	0.000887901		17
ENSOARG00000025761	13.9839	1.01495	0.298501	3.40014	0.000673504	0.0274619		2
ENSOARG00000025935	12.3632	-1.24027	0.381671	-3.24957	0.00115578	0.0383949		3
ENSOARG00000026123	228.815	-1.01592	0.250579	-4.05427	5.02902e-05	0.00516277		21
ENSOARG00000026243	5.98781	-1.3998	0.406094	-3.44699	0.000566859	0.024783		13
ENSOARG00000026272	17.6743	-1.3425	0.378083	-3.5508	0.000384064	0.019739		10
ENSOARG00000026322	4.39222	-1.62002	0.400194	-4.04809	5.16377e-05	0.0052284		10
ENSOARG00000026484	19.7527	-1.06638	0.318351	-3.34971	0.00080896	0.0312299		18
ENSOARG00000026638	6.97116	-1.27711	0.40241	-3.17366	0.00150532	0.045044		6
ENSOARG00000026693	209.142	-1.03361	0.300197	-3.44309	0.000575105	0.0250196		7
ENSOARG00000026946	27.5404	-1.08029	0.314229	-3.43791	0.000586229	0.0251587		14

## Sheet: F_TXvF1
List of genes that were differentially expressed between a subset of Texel and F1 cross-bred ewes maintained on a flushing diet
Ensembl Gene ID	baseMean	log2FoldChange	lfcSE	stat	pvalue	padj	external_gene_name	chromosome_name	description
ENSOARG00000000123	331.065	1.37734	0.328226	4.19633	2.71271e-05	0.00546062	CX3CL1	14	chemokine (C-X3-C motif) ligand 1 [Source:HGNC Symbol;Acc:HGNC:10647]
ENSOARG00000000304	182.398	1.3685	0.379598	3.60513	0.000311996	0.0253095	ACKR3	1	atypical chemokine receptor 3 [Source:HGNC Symbol;Acc:HGNC:23692]
ENSOARG00000000327	16738.5	-0.931714	0.276172	-3.37368	0.000741715	0.0449522	LAMA1	23	laminin, alpha 1 [Source:HGNC Symbol;Acc:HGNC:6481]
ENSOARG00000000412	29.9368	1.45516	0.396956	3.6658	0.000246571	0.0225366	PAPLN	7	papilin, proteoglycan-like sulfated glycoprotein [Source:HGNC Symbol;Acc:HGNC:19262]
ENSOARG00000000465	1505.17	1.37474	0.386788	3.55423	0.000379083	0.0288133	RELN	4	reelin [Source:HGNC Symbol;Acc:HGNC:9957]
ENSOARG00000000522	149.775	1.05465	0.28951	3.6429	0.000269587	0.0239026	SLITRK5	10	SLIT and NTRK-like family, member 5 [Source:HGNC Symbol;Acc:HGNC:20295]
ENSOARG00000000675	24.2934	1.25951	0.365103	3.44975	0.000561103	0.0372066	ARFGEF3	8	ARFGEF family member 3 [Source:HGNC Symbol;Acc:HGNC:21213]
ENSOARG00000000684	1639.6	1.15245	0.307037	3.75345	0.000174419	0.0186661	MMRN2	25	multimerin 2 [Source:HGNC Symbol;Acc:HGNC:19888]
ENSOARG00000000729	2361.53	1.57783	0.372432	4.23656	2.2697e-05	0.0050527	ITIH4	19	inter-alpha-trypsin inhibitor heavy chain family, member 4 [Source:HGNC Symbol;Acc:HGNC:6169]
ENSOARG00000000741	68.1856	1.59843	0.393515	4.06193	4.86689e-05	0.00814794	ADIRF	25	adipogenesis regulatory factor [Source:HGNC Symbol;Acc:HGNC:24043]
ENSOARG00000000778	194.731	1.13296	0.326278	3.47237	0.000515887	0.0354177	MET	4	MET proto-oncogene, receptor tyrosine kinase [Source:HGNC Symbol;Acc:HGNC:7029]
ENSOARG00000000858	583.669	1.21577	0.276365	4.39914	1.0868e-05	0.00322398	NPR1	1	natriuretic peptide receptor 1 [Source:HGNC Symbol;Acc:HGNC:7943]
ENSOARG00000001111	112.667	0.987076	0.265402	3.71917	0.000199875	0.020089	ID1	13	inhibitor of DNA binding 1, dominant negative helix-loop-helix protein [Source:HGNC Symbol;Acc:HGNC:5360]
ENSOARG00000001134	2.92416	-1.38966	0.405517	-3.42688	0.000610565	0.0394048	TMEM229A	4	transmembrane protein 229A [Source:HGNC Symbol;Acc:HGNC:37279]
ENSOARG00000001254	1059.88	1.64281	0.376646	4.36166	1.29076e-05	0.00341488	TNXB	20	tenascin XB [Source:HGNC Symbol;Acc:HGNC:11976]
ENSOARG00000001395	1714.36	0.99786	0.28114	3.54934	0.000386197	0.0290232	TINAGL1	2	tubulointerstitial nephritis antigen-like 1 [Source:HGNC Symbol;Acc:HGNC:19168]
ENSOARG00000001554	423.202	2.184	0.381209	5.72915	1.00934e-08	4.26674e-05	FBLN2	19	fibulin 2 [Source:HGNC Symbol;Acc:HGNC:3601]
ENSOARG00000001587	80.8856	2.13896	0.39084	5.47274	4.43136e-08	8.70594e-05		19	Uncharacterized protein [Source:UniProtKB/TrEMBL;Acc:W5NU17]
ENSOARG00000001637	697.312	1.5498	0.39233	3.95024	7.80719e-05	0.0108362	FMOD	12	fibromodulin [Source:HGNC Symbol;Acc:HGNC:3774]
ENSOARG00000001735	747.72	0.755392	0.218168	3.46243	0.000535317	0.0364987	HSPA12B	13	heat shock 70kD protein 12B [Source:HGNC Symbol;Acc:HGNC:16193]
ENSOARG00000001745	85.7907	1.49281	0.405751	3.67912	0.00023404	0.0218382	CDH8	14	cadherin 8, type 2 [Source:HGNC Symbol;Acc:HGNC:1767]
ENSOARG00000001783	2561.62	1.58672	0.40353	3.9321	8.42059e-05	0.011157	FOS	7	FBJ murine osteosarcoma viral oncogene homolog [Source:HGNC Symbol;Acc:HGNC:3796]
ENSOARG00000001848	125.679	1.18044	0.320426	3.68398	0.000229616	0.0216904	LINGO1	18	leucine rich repeat and Ig domain containing 1 [Source:HGNC Symbol;Acc:HGNC:21205]
ENSOARG00000001968	470.632	1.53293	0.368586	4.15894	3.19727e-05	0.00621409	MFAP5	3	microfibrillar associated protein 5 [Source:HGNC Symbol;Acc:HGNC:29673]
ENSOARG00000001985	100.461	1.20823	0.334301	3.61421	0.000301266	0.0253095	OLFM1	3	olfactomedin 1 [Source:HGNC Symbol;Acc:HGNC:17187]
ENSOARG00000002050	812.041	1.16457	0.331248	3.5157	0.000438591	0.0318289	TGFB3	7	transforming growth factor, beta 3 [Source:HGNC Symbol;Acc:HGNC:11769]
ENSOARG00000002053	1317.19	1.27574	0.37949	3.36171	0.000774604	0.0461189	EFEMP1	3	EGF containing fibulin-like extracellular matrix protein 1 [Source:HGNC Symbol;Acc:HGNC:3218]
ENSOARG00000002079	431.681	1.08358	0.292975	3.69852	0.000216856	0.0209533	SOX13	12	SRY (sex determining region Y)-box 13 [Source:HGNC Symbol;Acc:HGNC:11192]
ENSOARG00000002489	666.436	1.01735	0.280113	3.63191	0.000281327	0.0244537	PREX2	9	phosphatidylinositol-3,4,5-trisphosphate-dependent Rac exchange factor 2 [Source:HGNC Symbol;Acc:HGNC:22950]
ENSOARG00000002539	447.657	1.90038	0.379269	5.01064	5.42495e-07	0.000509614	MYRIP	19	myosin VIIA and Rab interacting protein [Source:HGNC Symbol;Acc:HGNC:19156]
ENSOARG00000002639	1008.71	0.882486	0.234555	3.76239	0.0001683	0.0181388	PIK3C2B	12	phosphatidylinositol-4-phosphate 3-kinase, catalytic subunit type 2 beta [Source:HGNC Symbol;Acc:HGNC:8972]
ENSOARG00000002674	181.604	1.18466	0.293815	4.03197	5.53104e-05	0.00877484	SHE	1	Src homology 2 domain containing E [Source:HGNC Symbol;Acc:HGNC:27004]
ENSOARG00000002688	70.9168	1.39278	0.327399	4.25407	2.09923e-05	0.00486245	ANK1	26	ankyrin 1, erythrocytic [Source:HGNC Symbol;Acc:HGNC:492]
ENSOARG00000002693	924.127	-1.11684	0.270029	-4.13602	3.53386e-05	0.0065628	CNNM2	22	cyclin and CBS domain divalent metal cation transport mediator 2 [Source:HGNC Symbol;Acc:HGNC:103]
ENSOARG00000002746	7.58026	-1.41319	0.340163	-4.15444	3.26092e-05	0.00626578	LDHAL6B	8	lactate dehydrogenase A-like 6B [Source:HGNC Symbol;Acc:HGNC:21481]
ENSOARG00000002778	50.4593	2.0334	0.374393	5.43119	5.59781e-08	9.46534e-05		20	Uncharacterized protein [Source:UniProtKB/TrEMBL;Acc:W5NXQ2]
ENSOARG00000002790	886.282	1.24081	0.371912	3.33629	0.000849046	0.0479061	SLIT3	16	slit guidance ligand 3 [Source:HGNC Symbol;Acc:HGNC:11087]
ENSOARG00000002798	6.04796	1.34803	0.373634	3.60788	0.000308709	0.0253095		8	Uncharacterized protein [Source:UniProtKB/TrEMBL;Acc:W5NXS2]
ENSOARG00000002887	172.193	1.02805	0.274333	3.74747	0.000178627	0.0188541	SLC45A4	9	solute carrier family 45, member 4 [Source:HGNC Symbol;Acc:HGNC:29196]
ENSOARG00000002924	490.765	0.934223	0.184896	5.05268	4.35648e-07	0.000491091	CCND3	20	cyclin D3 [Source:HGNC Symbol;Acc:HGNC:1585]
ENSOARG00000002991	1173.42	1.18546	0.32814	3.61267	0.000303059	0.0253095	CXCL12	25	chemokine (C-X-C motif) ligand 12 [Source:HGNC Symbol;Acc:HGNC:10672]
ENSOARG00000003042	20.0127	1.45163	0.393047	3.69327	0.000221386	0.0212694	PON3	4	paraoxonase 3 [Source:HGNC Symbol;Acc:HGNC:9206]
ENSOARG00000003044	85.1061	1.34651	0.397243	3.38964	0.000699832	0.0431878	ACTA1	25	actin, alpha 1, skeletal muscle [Source:HGNC Symbol;Acc:HGNC:129]
ENSOARG00000003121	72.1357	1.91393	0.389739	4.91081	9.06998e-07	0.000766821	WIF1	3	WNT inhibitory factor 1 [Source:HGNC Symbol;Acc:HGNC:18081]
ENSOARG00000003213	73.5616	1.04232	0.275612	3.78185	0.000155667	0.0169818	C4orf32	6	chromosome 4 open reading frame 32 [Source:HGNC Symbol;Acc:HGNC:26813]
ENSOARG00000003419	157.58	0.967568	0.27431	3.52728	0.000419845	0.0310007	STK32A	5	serine/threonine kinase 32A [Source:HGNC Symbol;Acc:HGNC:28317]
ENSOARG00000003577	2037.65	0.443497	0.128156	3.46061	0.00053895	0.0365988	CNBP	19	CCHC-type zinc finger, nucleic acid binding protein [Source:HGNC Symbol;Acc:HGNC:13164]
ENSOARG00000003664	22.0779	-1.69417	0.369829	-4.58095	4.62859e-06	0.00177874		14	Uncharacterized protein [Source:UniProtKB/TrEMBL;Acc:W5P0G3]
ENSOARG00000003875	39.1445	1.60214	0.359233	4.4599	8.19964e-06	0.00277295	FAM46B	2	family with sequence similarity 46, member B [Source:HGNC Symbol;Acc:HGNC:28273]
ENSOARG00000003895	230.301	1.26524	0.346049	3.65624	0.000255946	0.0231433	MYCT1	8	myc target 1 [Source:HGNC Symbol;Acc:HGNC:23172]
ENSOARG00000004045	476.806	-0.49516	0.14245	-3.47603	0.000508891	0.0351218	ZNF354C	5	zinc finger protein 354C [Source:HGNC Symbol;Acc:HGNC:16736]
ENSOARG00000004049	55.7358	1.85023	0.396215	4.66976	3.01557e-06	0.00152392	MFSD4	12	major facilitator superfamily domain containing 4 [Source:HGNC Symbol;Acc:HGNC:25433]
ENSOARG00000004395	194.709	1.59565	0.347147	4.59648	4.29696e-06	0.0016897	CHAD	11	chondroadherin [Source:HGNC Symbol;Acc:HGNC:1909]
ENSOARG00000004415	450.446	1.48322	0.36015	4.11834	3.8161e-05	0.0066522	SEMA3G	19	sema domain, immunoglobulin domain (Ig), short basic domain, secreted, (semaphorin) 3G [Source:HGNC Symbol;Acc:HGNC:30400]
ENSOARG00000004730	1198.12	-0.384718	0.111923	-3.43733	0.000587473	0.0386447	STK4	13	serine/threonine kinase 4 [Source:HGNC Symbol;Acc:HGNC:11408]
ENSOARG00000004829	8.94075	1.32789	0.391515	3.39168	0.000694651	0.0431878		12	Uncharacterized protein [Source:UniProtKB/TrEMBL;Acc:W5P424]
ENSOARG00000004833	50.166	1.92578	0.394766	4.87829	1.07011e-06	0.000822474		21	Uncharacterized protein [Source:UniProtKB/TrEMBL;Acc:W5P427]
ENSOARG00000004881	1910.15	1.01509	0.29152	3.48206	0.000497569	0.0344811	TM4SF1	1	transmembrane 4 L six family member 1 [Source:HGNC Symbol;Acc:HGNC:11853]
ENSOARG00000004969	9.59456	1.38616	0.383774	3.61192	0.000303939	0.0253095	SLPI	13	antileukoproteinase precursor [Source:RefSeq peptide;Acc:NP_001030302]
ENSOARG00000005014	521.744	1.48818	0.306392	4.85712	1.19104e-06	0.000852497	ABLIM3	5	actin binding LIM protein family, member 3 [Source:HGNC Symbol;Acc:HGNC:29132]
ENSOARG00000005083	33.295	1.43788	0.390729	3.67999	0.000233244	0.0218382	SGCA	11	sarcoglycan, alpha (50kDa dystrophin-associated glycoprotein) [Source:HGNC Symbol;Acc:HGNC:10805]
ENSOARG00000005230	71.3613	1.68931	0.371059	4.55268	5.29679e-06	0.00194703	STOX1	25	storkhead box 1 [Source:HGNC Symbol;Acc:HGNC:23508]
ENSOARG00000005318	382.165	-0.579036	0.153908	-3.76221	0.000168418	0.0181388	ZNF382	14	zinc finger protein 382 [Source:HGNC Symbol;Acc:HGNC:17409]
ENSOARG00000005500	2.93092	1.36249	0.403336	3.37805	0.000730005	0.0446789	WFDC10A	13	WAP four-disulfide core domain 10A [Source:HGNC Symbol;Acc:HGNC:16139]
ENSOARG00000005503	116.898	1.75909	0.376147	4.6766	2.91673e-06	0.00152392	SBSPON	9	somatomedin B and thrombospondin, type 1 domain containing [Source:HGNC Symbol;Acc:HGNC:30362]
ENSOARG00000005655	262.419	1.48824	0.342442	4.34597	1.38664e-05	0.0036072	MMP28	11	matrix metallopeptidase 28 [Source:HGNC Symbol;Acc:HGNC:14366]
ENSOARG00000005699	21.1712	2.65484	0.39362	6.74469	1.53352e-11	1.29651e-07		16	Uncharacterized protein [Source:UniProtKB/TrEMBL;Acc:W5P6Q6]
ENSOARG00000005722	10459.6	1.36348	0.315252	4.32504	1.52507e-05	0.00384886	EPAS1	3	endothelial PAS domain protein 1 [Source:HGNC Symbol;Acc:HGNC:3374]
ENSOARG00000005800	276.438	1.05106	0.31182	3.37072	0.000749713	0.0451135		18	Uncharacterized protein [Source:UniProtKB/TrEMBL;Acc:W5P716]
ENSOARG00000005849	18.9442	1.56891	0.396572	3.95619	7.61558e-05	0.010731	SOST	11	sclerostin [Source:HGNC Symbol;Acc:HGNC:13771]
ENSOARG00000005854	85.6671	1.43665	0.365294	3.93285	8.39446e-05	0.011157	ADGRL3	6	adhesion G protein-coupled receptor L3 [Source:HGNC Symbol;Acc:HGNC:20974]
ENSOARG00000005916	56.3154	1.39622	0.332227	4.20262	2.6384e-05	0.00546062	CHRNE	11	cholinergic receptor, nicotinic, epsilon (muscle) [Source:HGNC Symbol;Acc:HGNC:1966]
ENSOARG00000006008	32.3448	1.30825	0.39072	3.3483	0.000813091	0.0472459	KLHL14	23	kelch-like family member 14 [Source:HGNC Symbol;Acc:HGNC:29266]
ENSOARG00000006085	3679.59	1.10629	0.278044	3.97883	6.92565e-05	0.0101831		4	Uncharacterized protein [Source:UniProtKB/TrEMBL;Acc:W5P7W4]
ENSOARG00000006218	93.881	0.523719	0.15535	3.37121	0.000748375	0.0451135	IBA57	5	IBA57 homolog, iron-sulfur cluster assembly [Source:HGNC Symbol;Acc:HGNC:27302]
ENSOARG00000006408	20.9767	1.39921	0.365379	3.82947	0.000128418	0.014771	LGI2	6	leucine-rich repeat LGI family, member 2 [Source:HGNC Symbol;Acc:HGNC:18710]
ENSOARG00000006427	616.703	1.13112	0.333295	3.39375	0.000689427	0.043176	PLXNA4	4	plexin A4 [Source:HGNC Symbol;Acc:HGNC:9102]
ENSOARG00000006451	80.233	1.14519	0.291784	3.92478	8.68103e-05	0.0112913	GATSL3	17	GATS protein-like 3 [Source:HGNC Symbol;Acc:HGNC:34423]
ENSOARG00000006489	55.4539	1.26475	0.348786	3.62614	0.00028769	0.0245887	RFX2	5	regulatory factor X, 2 (influences HLA class II expression) [Source:HGNC Symbol;Acc:HGNC:9983]
ENSOARG00000006517	447.514	1.10595	0.325512	3.39756	0.000679896	0.0427374	PDE3B	15	phosphodiesterase 3B, cGMP-inhibited [Source:HGNC Symbol;Acc:HGNC:8779]
ENSOARG00000006557	368.831	1.48375	0.336938	4.40364	1.06447e-05	0.00322398	AKAP6	18	A kinase (PRKA) anchor protein 6 [Source:HGNC Symbol;Acc:HGNC:376]
ENSOARG00000006659	5338.61	-0.734617	0.220209	-3.33599	0.000849951	0.0479061	PTGR1	2	prostaglandin reductase 1 [Source:HGNC Symbol;Acc:HGNC:18429]
ENSOARG00000006716	498.449	0.955246	0.270457	3.53196	0.000412488	0.0307067		22
ENSOARG00000006737	41.18	1.1279	0.337981	3.33718	0.000846319	0.0479061	KCNE3	15	potassium channel, voltage gated subfamily E regulatory beta subunit 3 [Source:HGNC Symbol;Acc:HGNC:6243]
ENSOARG00000006822	25.5933	1.39948	0.400853	3.49126	0.000480742	0.0338703	PLXNB3	X	plexin B3 [Source:HGNC Symbol;Acc:HGNC:9105]
ENSOARG00000006855	42.5872	-1.33654	0.401674	-3.32743	0.000876514	0.0490761	KCNA4	15	potassium channel, voltage gated shaker related subfamily A, member 4 [Source:HGNC Symbol;Acc:HGNC:6222]
ENSOARG00000006901	232.203	1.26416	0.298402	4.23643	2.27101e-05	0.0050527	THSD7A	4	thrombospondin, type I, domain containing 7A [Source:HGNC Symbol;Acc:HGNC:22207]
ENSOARG00000006941	41.5276	-1.34983	0.405974	-3.32493	0.000884399	0.0491918	C17orf67	11	chromosome 17 open reading frame 67 [Source:HGNC Symbol;Acc:HGNC:27900]
ENSOARG00000007029	983.668	1.58685	0.367293	4.3204	1.55746e-05	0.00387281	SPOCK2	25	sparc/osteonectin, cwcv and kazal-like domains proteoglycan (testican) 2 [Source:HGNC Symbol;Acc:HGNC:13564]
ENSOARG00000007044	9.67926	1.22068	0.35377	3.45048	0.000559596	0.0372066		9	Uncharacterized protein [Source:UniProtKB/TrEMBL;Acc:W5PAU1]
ENSOARG00000007200	11.7796	1.49546	0.4038	3.70347	0.000212666	0.0206665	FAM180B	15	family with sequence similarity 180, member B [Source:HGNC Symbol;Acc:HGNC:34451]
ENSOARG00000007283	219.564	-0.653798	0.18931	-3.45358	0.000553191	0.0371187	FSD1L	2	fibronectin type III and SPRY domain containing 1-like [Source:HGNC Symbol;Acc:HGNC:13753]
ENSOARG00000007318	1021.69	0.8927	0.247598	3.60544	0.000311627	0.0253095	ID3	2	inhibitor of DNA binding 3, dominant negative helix-loop-helix protein [Source:HGNC Symbol;Acc:HGNC:5362]
ENSOARG00000007322	119.108	-1.92356	0.403682	-4.76504	1.88818e-06	0.00117141		1	Uncharacterized protein [Source:UniProtKB/TrEMBL;Acc:W5PBN8]
ENSOARG00000007449	243.174	0.599331	0.176793	3.39002	0.000698866	0.0431878	ENOX1	10	ecto-NOX disulfide-thiol exchanger 1 [Source:HGNC Symbol;Acc:HGNC:25474]
ENSOARG00000007515	15.9515	1.60867	0.393597	4.0871	4.36806e-05	0.00746056	CAV3	19	caveolin 3 [Source:HGNC Symbol;Acc:HGNC:1529]
ENSOARG00000007579	17.527	1.5034	0.371281	4.04922	5.13893e-05	0.00843632	MYOZ3	5	myozenin 3 [Source:HGNC Symbol;Acc:HGNC:18565]
ENSOARG00000007656	10153.9	1.40313	0.339781	4.12952	3.63514e-05	0.0065628	BGN	X	biglycan [Source:HGNC Symbol;Acc:HGNC:1044]
ENSOARG00000007676	68.1987	1.30025	0.368958	3.5241	0.000424917	0.0311036	CADM3	1	cell adhesion molecule 3 [Source:HGNC Symbol;Acc:HGNC:17601]
ENSOARG00000007720	785.674	0.928946	0.271592	3.42037	0.000625361	0.0402062	PLPP1	16	phospholipid phosphatase 1 [Source:HGNC Symbol;Acc:HGNC:9228]
ENSOARG00000007828	177.385	0.672824	0.200592	3.35419	0.000795989	0.0468407	SNTA1	13	syntrophin, alpha 1 [Source:HGNC Symbol;Acc:HGNC:11167]
ENSOARG00000007849	30.2251	-1.27081	0.297571	-4.27063	1.94924e-05	0.00457773	PLEKHB1	15	pleckstrin homology domain containing, family B (evectins) member 1 [Source:HGNC Symbol;Acc:HGNC:19079]
ENSOARG00000007892	117.821	-1.75723	0.394431	-4.45509	8.38588e-06	0.00277521		21
ENSOARG00000007919	198.96	-1.64191	0.392816	-4.17984	2.91714e-05	0.00580305		21
ENSOARG00000008063	318.575	1.52732	0.33915	4.50338	6.68814e-06	0.00230795	HEY1	9	hes-related family bHLH transcription factor with YRPW motif 1 [Source:HGNC Symbol;Acc:HGNC:4880]
ENSOARG00000008330	625.206	-0.551196	0.157528	-3.49904	0.000466933	0.0333138	WDR91	4	WD repeat domain 91 [Source:HGNC Symbol;Acc:HGNC:24997]
ENSOARG00000008337	1202.77	0.950749	0.258593	3.67662	0.000236347	0.0218382	CAMK2G	25	calcium/calmodulin-dependent protein kinase II gamma [Source:HGNC Symbol;Acc:HGNC:1463]
ENSOARG00000008351	1158.93	1.51106	0.34608	4.36622	1.26418e-05	0.00341488	SLCO2A1	1	prostaglandin transporter [Source:RefSeq peptide;Acc:NP_001033110]
ENSOARG00000008455	1320.3	-0.347013	0.0984231	-3.52573	0.000422315	0.0310475	ESCO1	23	establishment of sister chromatid cohesion N-acetyltransferase 1 [Source:HGNC Symbol;Acc:HGNC:24645]
ENSOARG00000008574	82.2769	0.904805	0.248647	3.63891	0.000273793	0.0239874	RASGRP2	21	RAS guanyl releasing protein 2 (calcium and DAG-regulated) [Source:HGNC Symbol;Acc:HGNC:9879]
ENSOARG00000008656	1004.38	1.25323	0.303317	4.13174	3.60034e-05	0.0065628		12	Uncharacterized protein [Source:UniProtKB/TrEMBL;Acc:W5PFS2]
ENSOARG00000008659	686.972	-0.985854	0.263485	-3.7416	0.000182853	0.0188541	NEB	2	nebulin [Source:HGNC Symbol;Acc:HGNC:7720]
ENSOARG00000008743	889.081	-2.33737	0.36226	-6.45218	1.10251e-10	6.21413e-07	CNTN4	19	contactin 4 [Source:HGNC Symbol;Acc:HGNC:2174]
ENSOARG00000008842	45.2662	-1.38577	0.37551	-3.69036	0.000223936	0.0212727	ROS1	8	ROS proto-oncogene 1 , receptor tyrosine kinase [Source:HGNC Symbol;Acc:HGNC:10261]
ENSOARG00000008861	75.7005	-1.44497	0.401081	-3.6027	0.000314933	0.0253581	SLAMF6	1	SLAM family member 6 [Source:HGNC Symbol;Acc:HGNC:21392]
ENSOARG00000008913	73.405	-2.08839	0.405409	-5.15132	2.58655e-07	0.000364467	CSRP3	21	cysteine and glycine-rich protein 3 (cardiac LIM protein) [Source:HGNC Symbol;Acc:HGNC:2472]
ENSOARG00000008961	341.161	1.76349	0.345081	5.11036	3.21543e-07	0.000418229	DKK2	6	dickkopf WNT signaling pathway inhibitor 2 [Source:HGNC Symbol;Acc:HGNC:2892]
ENSOARG00000008967	183.484	-1.37799	0.389139	-3.54112	0.000398426	0.0298097	SLAMF7	1	SLAM family member 7 [Source:HGNC Symbol;Acc:HGNC:21394]
ENSOARG00000009194	295.646	1.05542	0.274883	3.83954	0.000123266	0.014276		18
ENSOARG00000009225	644.36	1.19089	0.267885	4.44555	8.76679e-06	0.00279694	RND3	2	Rho family GTPase 3 [Source:HGNC Symbol;Acc:HGNC:671]
ENSOARG00000009233	21.7537	1.98037	0.404623	4.89437	9.8621e-07	0.000794087	CEACAM16	14	carcinoembryonic antigen-related cell adhesion molecule 16 [Source:HGNC Symbol;Acc:HGNC:31948]
ENSOARG00000009344	154.005	1.37414	0.402578	3.41335	0.000641685	0.0407904	FABP4	9	fatty acid binding protein 4, adipocyte [Source:HGNC Symbol;Acc:HGNC:3559]
ENSOARG00000009443	47.8672	1.3711	0.344055	3.98513	6.74441e-05	0.0100787	SRCIN1	11	SRC kinase signaling inhibitor 1 [Source:HGNC Symbol;Acc:HGNC:29506]
ENSOARG00000009463	815.758	0.801358	0.219707	3.6474	0.00026491	0.0237003	SHROOM4	X	shroom family member 4 [Source:HGNC Symbol;Acc:HGNC:29215]
ENSOARG00000009469	1139.06	1.6742	0.391933	4.27165	1.94036e-05	0.00457773	NOV	9	nephroblastoma overexpressed [Source:HGNC Symbol;Acc:HGNC:7885]
ENSOARG00000009566	1396.34	1.5461	0.383234	4.03436	5.47502e-05	0.00877484	CDH13	14	cadherin 13 [Source:HGNC Symbol;Acc:HGNC:1753]
ENSOARG00000009722	113.819	1.58838	0.348554	4.55705	5.18773e-06	0.00194703	TNFRSF11B	9	tumor necrosis factor receptor superfamily, member 11b [Source:HGNC Symbol;Acc:HGNC:11909]
ENSOARG00000009750	3843.27	-0.842241	0.216469	-3.89082	9.99046e-05	0.0125761	NPNT	6	nephronectin [Source:HGNC Symbol;Acc:HGNC:27405]
ENSOARG00000009752	40.3398	1.34287	0.382576	3.51007	0.000447992	0.0322345	ADRA1A	2	adrenoceptor alpha 1A [Source:HGNC Symbol;Acc:HGNC:277]
ENSOARG00000009764	1460.76	1.78514	0.385174	4.63464	3.57558e-06	0.00159104	ITGB4	11	integrin, beta 4 [Source:HGNC Symbol;Acc:HGNC:6158]
ENSOARG00000009843	3.13214	1.58912	0.395982	4.01311	5.99245e-05	0.00921148	HAND1	5	heart and neural crest derivatives expressed 1 [Source:HGNC Symbol;Acc:HGNC:4807]
ENSOARG00000009962	7.90064	1.49246	0.402958	3.70376	0.000212429	0.0206665	SMTNL1	15	smoothelin-like 1 [Source:HGNC Symbol;Acc:HGNC:32394]
ENSOARG00000009995	71.9651	1.70119	0.40487	4.20181	2.64785e-05	0.00546062	MPZ	1	myelin protein zero [Source:HGNC Symbol;Acc:HGNC:7225]
ENSOARG00000010088	20.1883	2.02244	0.403543	5.01171	5.39486e-07	0.000509614	VIT	3	vitrin [Source:HGNC Symbol;Acc:HGNC:12697]
ENSOARG00000010107	29.8146	-1.45259	0.393576	-3.69075	0.000223593	0.0212727	FAM169B	18	family with sequence similarity 169, member B [Source:HGNC Symbol;Acc:HGNC:26835]
ENSOARG00000010155	381.704	1.2239	0.347537	3.52163	0.000428897	0.0312596	RNF144B	20	ring finger protein 144B [Source:HGNC Symbol;Acc:HGNC:21578]
ENSOARG00000010208	74.8537	1.58124	0.320983	4.92624	8.38278e-07	0.000746023	RBM20	22	RNA binding motif protein 20 [Source:HGNC Symbol;Acc:HGNC:27424]
ENSOARG00000010382	98.709	1.8858	0.398422	4.73317	2.21042e-06	0.00127025	THSD7B	2	thrombospondin, type I, domain containing 7B [Source:HGNC Symbol;Acc:HGNC:29348]
ENSOARG00000010485	124.71	1.54249	0.334151	4.61614	3.90949e-06	0.00161233		18	Uncharacterized protein [Source:UniProtKB/TrEMBL;Acc:W5PLC9]
ENSOARG00000010496	322.872	0.998183	0.296862	3.36245	0.00077255	0.0461189	OSBPL3	4	oxysterol binding protein-like 3 [Source:HGNC Symbol;Acc:HGNC:16370]
ENSOARG00000010561	143.339	-1.47761	0.388582	-3.80256	0.000143208	0.0160364	HMGA1	20	high mobility group AT-hook 1 [Source:HGNC Symbol;Acc:HGNC:5010]
ENSOARG00000010597	116.055	1.77703	0.381729	4.65522	3.23643e-06	0.00156356		1	Uncharacterized protein [Source:UniProtKB/TrEMBL;Acc:W5PLP4]
ENSOARG00000010603	121.284	1.60863	0.333234	4.82731	1.3839e-06	0.000936012	VSIG2	21	V-set and immunoglobulin domain containing 2 [Source:HGNC Symbol;Acc:HGNC:17149]
ENSOARG00000010649	374.461	1.09915	0.303649	3.61981	0.000294825	0.0250512	SEMA3F	19	sema domain, immunoglobulin domain (Ig), short basic domain, secreted, (semaphorin) 3F [Source:HGNC Symbol;Acc:HGNC:10728]
ENSOARG00000010691	745.968	1.27627	0.331448	3.85059	0.000117833	0.0138364	S1PR1	1	sphingosine-1-phosphate receptor 1 [Source:HGNC Symbol;Acc:HGNC:3165]
ENSOARG00000010704	10.9087	1.86381	0.40456	4.607	4.08523e-06	0.0016447	ADRA2A	22	adrenoceptor alpha 2A [Source:HGNC Symbol;Acc:HGNC:281]
ENSOARG00000010710	11.738	1.50097	0.40441	3.71151	0.000206025	0.0203724	CALN1	24	calneuron 1 [Source:HGNC Symbol;Acc:HGNC:13248]
ENSOARG00000010770	477.225	1.0271	0.264813	3.87856	0.000105075	0.0129687	STARD13	10	StAR-related lipid transfer (START) domain containing 13 [Source:HGNC Symbol;Acc:HGNC:19164]
ENSOARG00000010842	252.705	-0.361251	0.108262	-3.33683	0.000847394	0.0479061	ZC3HAV1L	4	zinc finger CCCH-type, antiviral 1-like [Source:HGNC Symbol;Acc:HGNC:22423]
ENSOARG00000010855	44.7642	1.25755	0.338231	3.71803	0.000200783	0.020089	KL	10	klotho [Source:HGNC Symbol;Acc:HGNC:6344]
ENSOARG00000010864	273.041	1.0338	0.300843	3.43633	0.000589646	0.0386447	SPTLC3	13	serine palmitoyltransferase, long chain base subunit 3 [Source:HGNC Symbol;Acc:HGNC:16253]
ENSOARG00000010890	5076.76	-0.770257	0.230247	-3.34535	0.000821775	0.0474246	PDPN	12	podoplanin [Source:HGNC Symbol;Acc:HGNC:29602]
ENSOARG00000010949	27.9585	1.45776	0.402039	3.62593	0.000287927	0.0245887	CCDC190	1	coiled-coil domain containing 190 [Source:HGNC Symbol;Acc:HGNC:28736]
ENSOARG00000011081	81.7718	1.46911	0.401354	3.66037	0.000251848	0.0228952	CD24	8	CD24 molecule [Source:HGNC Symbol;Acc:HGNC:1645]
ENSOARG00000011221	471.082	0.888824	0.263352	3.37504	0.000738051	0.044891	NXN	11	nucleoredoxin [Source:HGNC Symbol;Acc:HGNC:18008]
ENSOARG00000011225	45.0511	1.53891	0.39673	3.87897	0.000104899	0.0129687	ACAN	18	aggrecan [Source:HGNC Symbol;Acc:HGNC:319]
ENSOARG00000011304	9.19851	1.55928	0.39666	3.93102	8.45863e-05	0.011157		X	Uncharacterized protein [Source:UniProtKB/TrEMBL;Acc:W5PNT8]
ENSOARG00000011328	98476.8	0.958435	0.241027	3.97646	6.99484e-05	0.0101962	VIM	13	vimentin [Source:HGNC Symbol;Acc:HGNC:12692]
ENSOARG00000011391	3976.43	0.681002	0.190999	3.56548	0.000363198	0.0279151	EHD2	14	EH-domain containing 2 [Source:HGNC Symbol;Acc:HGNC:3243]
ENSOARG00000011433	5.59583	1.32748	0.387266	3.42783	0.000608435	0.0394048	CRLF1	5	cytokine receptor-like factor 1 [Source:HGNC Symbol;Acc:HGNC:2364]
ENSOARG00000011449	61.7865	-1.77515	0.404459	-4.38896	1.13892e-05	0.00326408	PRLR	16	prolactin receptor [Source:HGNC Symbol;Acc:HGNC:9446]
ENSOARG00000011522	48.2031	-1.21075	0.316304	-3.82781	0.000129287	0.014771	BSPH1	14	binder of sperm protein homolog 1 [Source:HGNC Symbol;Acc:HGNC:33906]
ENSOARG00000011575	91.3341	1.79373	0.396764	4.5209	6.15779e-06	0.00221472	TCAP	11	titin-cap [Source:HGNC Symbol;Acc:HGNC:11610]
ENSOARG00000011582	323.442	1.5553	0.387304	4.0157	5.92691e-05	0.00919432	CYP26B1	3	cytochrome P450, family 26, subfamily B, polypeptide 1 [Source:HGNC Symbol;Acc:HGNC:20581]
ENSOARG00000011615	26.5147	1.5823	0.400591	3.9499	7.81844e-05	0.0108362	FOXC2	14	forkhead box C2 [Source:HGNC Symbol;Acc:HGNC:3801]
ENSOARG00000011708	32.552	1.10709	0.283845	3.90034	9.60579e-05	0.0123152		21	Uncharacterized protein [Source:UniProtKB/TrEMBL;Acc:W5PQ20]
ENSOARG00000011939	153.495	1.96933	0.359542	5.47734	4.31765e-08	8.70594e-05	PROCR	13	protein C receptor, endothelial [Source:HGNC Symbol;Acc:HGNC:9452]
ENSOARG00000011945	1669.78	1.51492	0.392893	3.85581	0.000115348	0.0136393	ELN	24	elastin [Source:HGNC Symbol;Acc:HGNC:3327]
ENSOARG00000011991	135.994	1.64969	0.374199	4.40859	1.04046e-05	0.00322398	DUSP27	1	dual specificity phosphatase 27 (putative) [Source:HGNC Symbol;Acc:HGNC:25034]
ENSOARG00000012018	52.3013	1.30382	0.321723	4.05263	5.0645e-05	0.00839565	SYBU	9	syntabulin (syntaxin-interacting) [Source:HGNC Symbol;Acc:HGNC:26011]
ENSOARG00000012024	14.569	1.91856	0.405681	4.72924	2.25367e-06	0.00127025	PTGER3	1	prostaglandin E receptor 3 (subtype EP3) [Source:HGNC Symbol;Acc:HGNC:9595]
ENSOARG00000012043	11.7498	-1.38572	0.400584	-3.45924	0.000541693	0.0366379		21	Uncharacterized protein [Source:UniProtKB/TrEMBL;Acc:W5PR36]
ENSOARG00000012094	204.716	1.56504	0.401279	3.90014	9.61384e-05	0.0123152	FHL5	8	four and a half LIM domains 5 [Source:HGNC Symbol;Acc:HGNC:17371]
ENSOARG00000012134	15.3484	1.47526	0.357906	4.12193	3.75714e-05	0.00661765	B4GALNT3	3	beta-1,4-N-acetyl-galactosaminyl transferase 3 [Source:HGNC Symbol;Acc:HGNC:24137]
ENSOARG00000012149	1804.73	1.58091	0.360533	4.38492	1.16026e-05	0.00326981	GJA5	1	gap junction protein, alpha 5, 40kDa [Source:HGNC Symbol;Acc:HGNC:4279]
ENSOARG00000012165	129.557	2.19391	0.396691	5.53053	3.19264e-08	8.70594e-05	ADAMTSL5	5	ADAMTS-like 5 [Source:HGNC Symbol;Acc:HGNC:27912]
ENSOARG00000012206	1081.72	-5.33449	0.406048	-13.1376	2.0053e-39	3.39077e-35	CA5A	14	carbonic anhydrase VA, mitochondrial [Source:HGNC Symbol;Acc:HGNC:1377]
ENSOARG00000012224	612.671	2.17144	0.39735	5.46482	4.63383e-08	8.70594e-05		X
ENSOARG00000012659	10.5523	1.40631	0.403499	3.48529	0.000491595	0.0344811	RORB	2	nuclear receptor ROR-beta [Source:RefSeq peptide;Acc:NP_001123209]
ENSOARG00000012668	307.344	1.21083	0.313628	3.8607	0.000113063	0.0134633	ANKRD6	8	ankyrin repeat domain 6 [Source:HGNC Symbol;Acc:HGNC:17280]
ENSOARG00000012705	12592	-1.15044	0.26779	-4.29608	1.73846e-05	0.00423314	ALDH1A1	2	aldehyde dehydrogenase 1 family, member A1 [Source:HGNC Symbol;Acc:HGNC:402]
ENSOARG00000012848	2.25738	-1.48726	0.401349	-3.70565	0.000210852	0.0206665		24	Uncharacterized protein [Source:UniProtKB/TrEMBL;Acc:W5PTH6]
ENSOARG00000012893	22.0949	1.61574	0.397337	4.06642	4.77416e-05	0.00807263		11	Uncharacterized protein [Source:UniProtKB/TrEMBL;Acc:W5PTM8]
ENSOARG00000012958	1214.96	1.99633	0.39184	5.09476	3.49179e-07	0.000421734		11	Uncharacterized protein [Source:UniProtKB/TrEMBL;Acc:W5PTV7]
ENSOARG00000013019	151.41	-1.27424	0.35669	-3.57241	0.00035371	0.0275617	TRH	19	thyrotropin-releasing hormone [Source:HGNC Symbol;Acc:HGNC:12298]
ENSOARG00000013044	2104.62	0.702764	0.192318	3.65417	0.000258015	0.0232062	TJP2	2	tight junction protein 2 [Source:HGNC Symbol;Acc:HGNC:11828]
ENSOARG00000013100	236.524	0.956479	0.280415	3.41094	0.0006474	0.0408466	SCARF1	11	scavenger receptor class F, member 1 [Source:HGNC Symbol;Acc:HGNC:16820]
ENSOARG00000013211	3767.41	0.980677	0.284222	3.45039	0.000559783	0.0372066	KANK1	2	KN motif and ankyrin repeat domains 1 [Source:HGNC Symbol;Acc:HGNC:19309]
ENSOARG00000013273	518.213	0.853581	0.254603	3.3526	0.000800577	0.0468407	RRAS	14	related RAS viral (r-ras) oncogene homolog [Source:HGNC Symbol;Acc:HGNC:10447]
ENSOARG00000013430	13.0214	1.32691	0.398305	3.3314	0.000864118	0.0485427	SGCG	10	sarcoglycan, gamma (35kDa dystrophin-associated glycoprotein) [Source:HGNC Symbol;Acc:HGNC:10809]
ENSOARG00000013521	856.856	0.998386	0.286704	3.48229	0.000497152	0.0344811	LAMA5	13	laminin, alpha 5 [Source:HGNC Symbol;Acc:HGNC:6485]
ENSOARG00000013538	122.933	1.14717	0.336315	3.41098	0.000647296	0.0408466	ORAI1	17	ORAI calcium release-activated calcium modulator 1 [Source:HGNC Symbol;Acc:HGNC:25896]
ENSOARG00000013545	116.681	1.18147	0.33247	3.5536	0.000379997	0.0288133	OLFM2	5	olfactomedin 2 [Source:HGNC Symbol;Acc:HGNC:17189]
ENSOARG00000013628	1079.55	1.28402	0.342376	3.75033	0.000176603	0.018781	IL33	2	interleukin 33 [Source:HGNC Symbol;Acc:HGNC:16028]
ENSOARG00000013669	362.144	1.31702	0.358921	3.66938	0.000243144	0.0223441	NPY1R	6	neuropeptide Y receptor Y1 [Source:HGNC Symbol;Acc:HGNC:7956]
ENSOARG00000013694	1942.81	1.08523	0.280417	3.87006	0.000108807	0.0131416	EMCN	6	endomucin [Source:HGNC Symbol;Acc:HGNC:16041]
ENSOARG00000013714	3319.19	0.886218	0.247162	3.58557	0.000336344	0.0268266	CD34	12	CD34 molecule [Source:HGNC Symbol;Acc:HGNC:1662]
ENSOARG00000013724	228.596	0.465742	0.124422	3.74325	0.000181658	0.0188541	PEX26	3	peroxisomal biogenesis factor 26 [Source:HGNC Symbol;Acc:HGNC:22965]
ENSOARG00000013790	1590.35	1.03995	0.263796	3.94225	8.07213e-05	0.0110074	PFKP	13	phosphofructokinase, platelet [Source:HGNC Symbol;Acc:HGNC:8878]
ENSOARG00000014073	361.549	1.38791	0.373647	3.71449	0.000203616	0.0202526	EDN1	20	endothelin 1 [Source:HGNC Symbol;Acc:HGNC:3176]
ENSOARG00000014123	81.5018	1.60613	0.402262	3.99276	6.53096e-05	0.00994883	PI16	20	peptidase inhibitor 16 [Source:HGNC Symbol;Acc:HGNC:21245]
ENSOARG00000014207	17.828	1.32271	0.364253	3.63129	0.000282008	0.0244537		17
ENSOARG00000014226	57.8239	1.56644	0.329112	4.7596	1.93977e-06	0.00117141	MALL	3	mal, T-cell differentiation protein-like [Source:HGNC Symbol;Acc:HGNC:6818]
ENSOARG00000014232	4153.11	1.43982	0.395622	3.63938	0.000273293	0.0239874	SERPINF1	11	serpin peptidase inhibitor, clade F (alpha-2 antiplasmin, pigment epithelium derived factor), member 1 [Source:HGNC Symbol;Acc:HGNC:8824]
ENSOARG00000014509	74.4444	1.70016	0.404846	4.19952	2.67481e-05	0.00546062	MGAM	4	maltase-glucoamylase [Source:HGNC Symbol;Acc:HGNC:7043]
ENSOARG00000014586	2564.56	1.0849	0.303477	3.57491	0.000350355	0.0274266	TEK	2	TEK tyrosine kinase, endothelial [Source:HGNC Symbol;Acc:HGNC:11724]
ENSOARG00000014717	1083.71	1.19179	0.301929	3.94726	7.90491e-05	0.010867	KIAA1462	13	KIAA1462 [Source:HGNC Symbol;Acc:HGNC:29283]
ENSOARG00000014729	3815.5	-1.38103	0.402487	-3.43126	0.000600792	0.0390723	CD68	11	CD68 molecule [Source:HGNC Symbol;Acc:HGNC:1693]
ENSOARG00000014801	254.492	1.40763	0.34094	4.12869	3.64837e-05	0.0065628	CHMP4C	9	charged multivesicular body protein 4C [Source:HGNC Symbol;Acc:HGNC:30599]
ENSOARG00000014841	68.8111	1.70576	0.404336	4.21868	2.45742e-05	0.00532725		6	C-X-C motif chemokine [Source:UniProtKB/TrEMBL;Acc:W5PZN2]
ENSOARG00000014898	3474.05	1.37485	0.315233	4.36137	1.29252e-05	0.00341488	ADAMTS1	1	ADAM metallopeptidase with thrombospondin type 1 motif, 1 [Source:HGNC Symbol;Acc:HGNC:217]
ENSOARG00000014986	589.29	1.26605	0.284421	4.45132	8.53456e-06	0.00277521	CYYR1	1	cysteine/tyrosine-rich 1 [Source:HGNC Symbol;Acc:HGNC:16274]
ENSOARG00000015034	9.39742	1.60475	0.397663	4.03544	5.45007e-05	0.00877484		17	Uncharacterized protein [Source:UniProtKB/TrEMBL;Acc:W5Q093]
ENSOARG00000015132	140.733	1.20012	0.320936	3.73944	0.000184427	0.0188999	ADAMTS15	21	ADAM metallopeptidase with thrombospondin type 1 motif, 15 [Source:HGNC Symbol;Acc:HGNC:16305]
ENSOARG00000015262	1519.27	-1.60399	0.404469	-3.96568	7.31883e-05	0.0104664	SERPINE1	24	serpin peptidase inhibitor, clade E (nexin, plasminogen activator inhibitor type 1), member 1 [Source:HGNC Symbol;Acc:HGNC:8583]
ENSOARG00000015267	4538.89	1.24213	0.264899	4.68908	2.74434e-06	0.00149691	MCAM	15	melanoma cell adhesion molecule [Source:HGNC Symbol;Acc:HGNC:6934]
ENSOARG00000015424	57.5737	1.14002	0.330591	3.44843	0.00056386	0.0372434	C1QTNF5	15	C1q and tumor necrosis factor related protein 5 [Source:HGNC Symbol;Acc:HGNC:14344]
ENSOARG00000015432	493.57	1.54583	0.364369	4.24249	2.21057e-05	0.00505114		1	Uncharacterized protein [Source:UniProtKB/TrEMBL;Acc:W5Q1G8]
ENSOARG00000015522	71.8875	1.29477	0.36258	3.57099	0.00035563	0.0275842	MPPED2	15	metallophosphoesterase domain containing 2 [Source:HGNC Symbol;Acc:HGNC:1180]
ENSOARG00000015578	485.349	1.07492	0.269854	3.98335	6.79502e-05	0.0100787	LRRC8C	1	leucine rich repeat containing 8 family, member C [Source:HGNC Symbol;Acc:HGNC:25075]
ENSOARG00000015700	260.282	1.48034	0.371075	3.98934	6.62585e-05	0.0100033	SUSD5	19	sushi domain containing 5 [Source:HGNC Symbol;Acc:HGNC:29061]
ENSOARG00000015830	1004.31	1.21597	0.253834	4.79043	1.66422e-06	0.00108232	NUDT4	3	nudix (nucleoside diphosphate linked moiety X)-type motif 4 [Source:HGNC Symbol;Acc:HGNC:8051]
ENSOARG00000015892	663.301	-1.0387	0.29737	-3.49296	0.000477697	0.0338212		1	Uncharacterized protein [Source:UniProtKB/TrEMBL;Acc:W5Q2X2]
ENSOARG00000015895	1457.4	-1.46646	0.347867	-4.21559	2.49125e-05	0.00533222	PLXNC1	3	plexin C1 [Source:HGNC Symbol;Acc:HGNC:9106]
ENSOARG00000015928	6.21143	1.35306	0.405277	3.33859	0.000842036	0.0479061	TPPP	16	tubulin polymerization promoting protein [Source:HGNC Symbol;Acc:HGNC:24164]
ENSOARG00000016098	415.157	-2.26326	0.400836	-5.64635	1.63887e-08	5.54233e-05		20	Uncharacterized protein [Source:UniProtKB/TrEMBL;Acc:W5Q3J8]
ENSOARG00000016225	83.9083	1.1049	0.283698	3.89463	9.83484e-05	0.0125036	SFXN3	22	sideroflexin 3 [Source:HGNC Symbol;Acc:HGNC:16087]
ENSOARG00000016322	276.869	1.37731	0.363663	3.78733	0.000152275	0.0167196	ANGPTL1	12	angiopoietin-like 1 [Source:HGNC Symbol;Acc:HGNC:489]
ENSOARG00000016391	9.54841	1.6081	0.405661	3.96415	7.36591e-05	0.0104664	GLP1R	20	glucagon-like peptide 1 receptor [Source:HGNC Symbol;Acc:HGNC:4324]
ENSOARG00000016626	510.248	1.09805	0.262942	4.17602	2.96656e-05	0.00583275	RARG	3	retinoic acid receptor, gamma [Source:HGNC Symbol;Acc:HGNC:9866]
ENSOARG00000016786	2369.11	-1.50853	0.397962	-3.79063	0.000150264	0.0166268	KRT8	3	keratin 8, type II [Source:HGNC Symbol;Acc:HGNC:6446]
ENSOARG00000016825	72.5719	-1.44221	0.405164	-3.55957	0.000371462	0.028421	ADAMTS19	5	ADAM metallopeptidase with thrombospondin type 1 motif, 19 [Source:HGNC Symbol;Acc:HGNC:17111]
ENSOARG00000016834	3226.77	0.771591	0.21994	3.5082	0.000451155	0.0323245	SSFA2	2	sperm specific antigen 2 [Source:HGNC Symbol;Acc:HGNC:11319]
ENSOARG00000016842	354.373	1.18762	0.317411	3.74158	0.000182866	0.0188541	MCTP1	5	multiple C2 domains, transmembrane 1 [Source:HGNC Symbol;Acc:HGNC:26183]
ENSOARG00000017011	1248.64	1.37753	0.362006	3.80528	0.000141645	0.0159671	CYP7B1	9	cytochrome P450, family 7, subfamily B, polypeptide 1 [Source:HGNC Symbol;Acc:HGNC:2652]
ENSOARG00000017040	1776.83	-1.17119	0.347596	-3.36941	0.000753287	0.0451679	STBD1	6	starch binding domain 1 [Source:HGNC Symbol;Acc:HGNC:24854]
ENSOARG00000017163	10.3902	1.58474	0.399545	3.96637	7.29754e-05	0.0104664		3
ENSOARG00000017181	545.149	-0.787932	0.234985	-3.35311	0.000799089	0.0468407	CCDC158	6	coiled-coil domain containing 158 [Source:HGNC Symbol;Acc:HGNC:26374]
ENSOARG00000017237	207.802	1.90868	0.393218	4.85399	1.21e-06	0.000852497	PRDM16	12	PR domain containing 16 [Source:HGNC Symbol;Acc:HGNC:14000]
ENSOARG00000017242	541.303	1.18137	0.286573	4.12242	3.74907e-05	0.00661765	ACVRL1	3	activin A receptor type II-like 1 [Source:HGNC Symbol;Acc:HGNC:175]
ENSOARG00000017251	2604.64	1.13306	0.324402	3.49277	0.000478045	0.0338212		5	Uncharacterized protein [Source:UniProtKB/TrEMBL;Acc:W5Q725]
ENSOARG00000017490	398.659	1.44992	0.388746	3.72973	0.000191688	0.0194087	THBS4	7	thrombospondin 4 [Source:HGNC Symbol;Acc:HGNC:11788]
ENSOARG00000017532	9.61096	1.43814	0.402097	3.57659	0.000348105	0.0273772		24	Uncharacterized protein [Source:UniProtKB/TrEMBL;Acc:W5Q7X6]
ENSOARG00000017791	721.78	1.00558	0.26928	3.73434	0.000188205	0.0191709	FGD5	19	FYVE, RhoGEF and PH domain containing 5 [Source:HGNC Symbol;Acc:HGNC:19117]
ENSOARG00000017823	7306.07	1.24067	0.346839	3.57709	0.000347442	0.0273772	DCBLD2	1	discoidin, CUB and LCCL domain containing 2 [Source:HGNC Symbol;Acc:HGNC:24627]
ENSOARG00000017882	42.2809	-1.56198	0.336609	-4.64034	3.47831e-06	0.00158959		X	Uncharacterized protein [Source:UniProtKB/TrEMBL;Acc:W5Q8Z4]
ENSOARG00000017948	1689.18	0.554337	0.166693	3.32549	0.000882647	0.0491918	DOCK6	5	dedicator of cytokinesis 6 [Source:HGNC Symbol;Acc:HGNC:19189]
ENSOARG00000017964	89.7818	1.20138	0.333307	3.60443	0.000312833	0.0253095	IRX3	14	iroquois homeobox 3 [Source:HGNC Symbol;Acc:HGNC:14360]
ENSOARG00000018022	736.202	1.20384	0.345561	3.48372	0.000494501	0.0344811	LMO2	15	LIM domain only 2 (rhombotin-like 1) [Source:HGNC Symbol;Acc:HGNC:6642]
ENSOARG00000018049	11.4611	1.33546	0.399676	3.34135	0.000833729	0.0477882		3	Uncharacterized protein [Source:UniProtKB/TrEMBL;Acc:W5Q9I5]
ENSOARG00000018091	470.933	1.08178	0.323621	3.34272	0.000829612	0.047714	LPCAT2	14	lysophosphatidylcholine acyltransferase 2 [Source:HGNC Symbol;Acc:HGNC:26032]
ENSOARG00000018245	13.066	1.69803	0.402459	4.21915	2.45226e-05	0.00532725	GCNT7	13	glucosaminyl (N-acetyl) transferase family member 7 [Source:HGNC Symbol;Acc:HGNC:16099]
ENSOARG00000018258	190.133	1.32306	0.328218	4.03105	5.55271e-05	0.00877484	SMAD6	7	SMAD family member 6 [Source:HGNC Symbol;Acc:HGNC:6772]
ENSOARG00000018268	738.161	1.5638	0.364157	4.2943	1.75244e-05	0.00423314		14	Carboxylic ester hydrolase [Source:UniProtKB/TrEMBL;Acc:W5QA61]
ENSOARG00000018438	5094.3	0.292225	0.0814915	3.58596	0.000335841	0.0268266	MAGT1	X	magnesium transporter 1 [Source:HGNC Symbol;Acc:HGNC:28880]
ENSOARG00000018504	252.564	0.609294	0.157701	3.8636	0.000111727	0.0133985	TPK1	4	thiamin pyrophosphokinase 1 [Source:HGNC Symbol;Acc:HGNC:17358]
ENSOARG00000018568	22.088	1.75248	0.379338	4.61984	3.84038e-06	0.00161233	GRIP2	19	glutamate receptor interacting protein 2 [Source:HGNC Symbol;Acc:HGNC:23841]
ENSOARG00000018795	75.6193	1.79837	0.387248	4.64397	3.41784e-06	0.00158959	NTNG1	1	netrin G1 [Source:HGNC Symbol;Acc:HGNC:23319]
ENSOARG00000018906	270.164	1.73514	0.371832	4.66647	3.06423e-06	0.00152392	HHLA2	1	HERV-H LTR-associating 2 [Source:HGNC Symbol;Acc:HGNC:4905]
ENSOARG00000018916	198.63	1.51548	0.36867	4.11067	3.94517e-05	0.00680703	MYH15	1	myosin, heavy chain 15 [Source:HGNC Symbol;Acc:HGNC:31073]
ENSOARG00000019102	307.191	0.937418	0.274489	3.41514	0.000637482	0.0406762	ADCY4	7	adenylate cyclase 4 [Source:HGNC Symbol;Acc:HGNC:235]
ENSOARG00000019122	338.585	1.28634	0.360475	3.56845	0.000359102	0.0277263	KLF2	5	Kruppel-like factor 2 [Source:HGNC Symbol;Acc:HGNC:6347]
ENSOARG00000019213	5.6934	1.37358	0.405015	3.39142	0.000695308	0.0431878	SYPL2	1	synaptophysin-like 2 [Source:HGNC Symbol;Acc:HGNC:27638]
ENSOARG00000019329	30792.1	1.45323	0.369824	3.92951	8.51176e-05	0.011157	FN1	2	fibronectin 1 [Source:HGNC Symbol;Acc:HGNC:3778]
ENSOARG00000019333	23.7237	1.36707	0.385096	3.54994	0.000385323	0.0290232	COL2A1	3	collagen, type II, alpha 1 [Source:HGNC Symbol;Acc:HGNC:2200]
ENSOARG00000019400	579.771	0.813259	0.242179	3.35809	0.000784843	0.0464018	RAPGEF3	3	Rap guanine nucleotide exchange factor (GEF) 3 [Source:HGNC Symbol;Acc:HGNC:16629]
ENSOARG00000019768	154.561	0.683577	0.204123	3.34885	0.000811485	0.0472459	ADPRH	1	ADP-ribosylarginine hydrolase [Source:HGNC Symbol;Acc:HGNC:269]
ENSOARG00000019786	10.831	1.76913	0.404976	4.36849	1.2511e-05	0.00341488	POPDC2	1	popeye domain containing 2 [Source:HGNC Symbol;Acc:HGNC:17648]
ENSOARG00000019884	730.425	1.16792	0.326164	3.58076	0.000342595	0.0271969	CNTN1	3	contactin 1 [Source:HGNC Symbol;Acc:HGNC:2171]
ENSOARG00000019994	1657.67	-2.04398	0.380707	-5.36892	7.92107e-08	0.000121761		3
ENSOARG00000020008	66.4827	-1.62578	0.403698	-4.02721	5.64422e-05	0.00883687		8	Uncharacterized protein [Source:UniProtKB/TrEMBL;Acc:W5QFI6]
ENSOARG00000020032	26.4424	1.45328	0.350248	4.14929	3.33514e-05	0.00627402		2
ENSOARG00000020121	9.30259	-1.42143	0.404835	-3.51114	0.000446197	0.0322345	CSTA	1	cystatin A (stefin A) [Source:HGNC Symbol;Acc:HGNC:2481]
ENSOARG00000020131	126.211	1.34884	0.267843	5.03595	4.75487e-07	0.000502501	TSPAN2	1	tetraspanin 2 [Source:HGNC Symbol;Acc:HGNC:20659]
ENSOARG00000020158	5361.12	1.48405	0.328584	4.5165	6.28697e-06	0.00221472	PTPRB	3	protein tyrosine phosphatase, receptor type, B [Source:HGNC Symbol;Acc:HGNC:9665]
ENSOARG00000020178	6.85723	1.36213	0.405451	3.35954	0.000780732	0.0463207	ST8SIA1	3	ST8 alpha-N-acetyl-neuraminide alpha-2,8-sialyltransferase 1 [Source:HGNC Symbol;Acc:HGNC:10869]
ENSOARG00000020185	4393.74	1.50722	0.363273	4.14899	3.33942e-05	0.00627402		2
ENSOARG00000020198	128.032	0.945621	0.252614	3.74334	0.000181591	0.0188541	KCNMB4	3	potassium channel subfamily M regulatory beta subunit 4 [Source:HGNC Symbol;Acc:HGNC:6289]
ENSOARG00000020214	1261.05	0.910171	0.234844	3.87564	0.000106347	0.0130306	KALRN	1	kalirin, RhoGEF kinase [Source:HGNC Symbol;Acc:HGNC:4814]
ENSOARG00000020215	44.8053	1.3249	0.387944	3.41517	0.000637417	0.0406762		3	Uncharacterized protein [Source:UniProtKB/TrEMBL;Acc:W5QG57]
ENSOARG00000020371	59.3968	1.26474	0.34388	3.67785	0.000235212	0.0218382	PIGZ	1	phosphatidylinositol glycan anchor biosynthesis, class Z [Source:HGNC Symbol;Acc:HGNC:30596]
ENSOARG00000020393	1049.76	-1.6971	0.404394	-4.19665	2.70893e-05	0.00546062		3	Lysozyme [Source:UniProtKB/TrEMBL;Acc:W5QGQ0]
ENSOARG00000020439	32.6743	-1.36135	0.401995	-3.38649	0.000707927	0.0435285		3	Lysozyme [Source:UniProtKB/TrEMBL;Acc:W5QGV4]
ENSOARG00000020451	528.058	1.48362	0.320875	4.62365	3.7704e-06	0.00161233	PDE3A	3	phosphodiesterase 3A, cGMP-inhibited [Source:HGNC Symbol;Acc:HGNC:8778]
ENSOARG00000020463	548.133	0.952896	0.264227	3.60636	0.000310527	0.0253095	TCF7L1	3	transcription factor 7-like 1 (T-cell specific, HMG-box) [Source:HGNC Symbol;Acc:HGNC:11640]
ENSOARG00000020469	7.6425	1.75035	0.404138	4.33108	1.4838e-05	0.00380144	CLDN16	1	claudin 16 [Source:HGNC Symbol;Acc:HGNC:2037]
ENSOARG00000020515	257.53	-1.48125	0.390798	-3.79033	0.000150446	0.0166268		3	Lysozyme [Source:UniProtKB/TrEMBL;Acc:W5QH41]
ENSOARG00000020522	1273.83	1.10808	0.306253	3.6182	0.00029666	0.0250811	TIE1	1	tyrosine kinase with immunoglobulin-like and EGF-like domains 1 [Source:HGNC Symbol;Acc:HGNC:11809]
ENSOARG00000020543	44.5942	1.42714	0.393416	3.62755	0.000286122	0.0245887	DGKG	1	diacylglycerol kinase, gamma 90kDa [Source:HGNC Symbol;Acc:HGNC:2853]
ENSOARG00000020689	254.009	1.37516	0.377532	3.64251	0.000269998	0.0239026	HTR2B	2	5-hydroxytryptamine (serotonin) receptor 2B, G protein-coupled [Source:HGNC Symbol;Acc:HGNC:5294]
ENSOARG00000020727	349.814	1.41844	0.323095	4.39017	1.13263e-05	0.00326408	RBPMS2	7	RNA binding protein with multiple splicing 2 [Source:HGNC Symbol;Acc:HGNC:19098]
ENSOARG00000020838	160.637	-1.46455	0.40604	-3.60692	0.000309854	0.0253095	GPRC5A	3	G protein-coupled receptor, class C, group 5, member A [Source:HGNC Symbol;Acc:HGNC:9836]
ENSOARG00000021018	7444.16	0.909766	0.257654	3.53096	0.000414047	0.0307067	FBN1	7	fibrillin 1 [Source:HGNC Symbol;Acc:HGNC:3603]
ENSOARG00000021037	1661.58	1.00256	0.301982	3.31993	0.000900408	0.049918		7	Uncharacterized protein [Source:UniProtKB/TrEMBL;Acc:W5QIQ6]
ENSOARG00000021138	189.064	-0.485678	0.1399	-3.4716	0.000517367	0.0354177		7	Uncharacterized protein [Source:UniProtKB/TrEMBL;Acc:W5QJ18]
ENSOARG00000021185	21.1818	1.27608	0.381356	3.34616	0.000819403	0.0474246	PLEKHD1	7	pleckstrin homology domain containing, family D (with coiled-coil domains) member 1 [Source:HGNC Symbol;Acc:HGNC:20148]
ENSOARG00000021920	122.045	-0.729244	0.215923	-3.37733	0.000731921	0.0446789		2
ENSOARG00000025214	3.8683	1.50499	0.388713	3.87172	0.000108068	0.0131416		4
ENSOARG00000025296	33.2243	-1.3266	0.344807	-3.84737	0.000119395	0.0139231		5
ENSOARG00000025412	272.517	1.5302	0.393408	3.88961	0.000100406	0.0125761		12
ENSOARG00000025549	10.4444	1.3883	0.401897	3.45436	0.00055161	0.0371187		1
ENSOARG00000025717	2.11393	1.52303	0.399119	3.81598	0.000135645	0.0153935		17
ENSOARG00000025935	12.3632	1.33023	0.387602	3.43196	0.000599241	0.0390723		3
ENSOARG00000026322	4.39222	1.73682	0.3948	4.39925	1.08628e-05	0.00322398		10
ENSOARG00000026946	27.5404	1.27698	0.324739	3.93232	8.41305e-05	0.011157		14

## Sheet: F_FSvF1
List of genes that were differentially expressed between a subset of Finnsheep and F1 cross-bred ewes maintained on a flushing diet
Ensembl Gene ID	baseMean	log2FoldChange	lfcSE	stat	pvalue	padj	external_gene_name	chromosome_name	description
ENSOARG00000012206	1081.72	-5.44273	0.406046	-13.4042	5.71415e-41	9.66206e-37	CA5A	14	carbonic anhydrase VA, mitochondrial [Source:HGNC Symbol;Acc:HGNC:1377]
ENSOARG00000008913	73.405	-2.4218	0.405415	-5.97363	2.32038e-09	1.96176e-05	CSRP3	21	cysteine and glycine-rich protein 3 (cardiac LIM protein) [Source:HGNC Symbol;Acc:HGNC:2472]
ENSOARG00000018427	1234.68	0.457655	0.0886745	5.16107	2.45545e-07	0.00111398	APBB1	15	amyloid beta (A4) precursor protein-binding, family B, member 1 (Fe65) [Source:HGNC Symbol;Acc:HGNC:581]
ENSOARG00000002559	37.9571	2.06178	0.403548	5.10914	3.23633e-07	0.00111398		X	Uncharacterized protein [Source:UniProtKB/TrEMBL;Acc:W5NX19]
ENSOARG00000015262	1519.27	-2.06514	0.404469	-5.1058	3.29403e-07	0.00111398	SERPINE1	24	serpin peptidase inhibitor, clade E (nexin, plasminogen activator inhibitor type 1), member 1 [Source:HGNC Symbol;Acc:HGNC:8583]
ENSOARG00000011501	98.3559	1.76851	0.376469	4.69761	2.63218e-06	0.00741791	GRIK2	8	glutamate receptor, ionotropic, kainate 2 [Source:HGNC Symbol;Acc:HGNC:4580]
ENSOARG00000019883	15.3183	1.87592	0.404954	4.63243	3.614e-06	0.00872982		14	Uncharacterized protein [Source:UniProtKB/TrEMBL;Acc:W5QF50]
ENSOARG00000015874	13.6463	1.59033	0.348849	4.55878	5.14515e-06	0.0108749		22
ENSOARG00000007892	117.821	-1.78272	0.394288	-4.52137	6.144e-06	0.0115433		21
ENSOARG00000007919	198.96	-1.73557	0.392741	-4.41912	9.91026e-06	0.0166863	NELL1	21
ENSOARG00000005833	148.216	1.27168	0.29075	4.37381	1.22099e-05	0.0166863	ASTN2	2	astrotactin 2 [Source:HGNC Symbol;Acc:HGNC:17021]
ENSOARG00000016918	56.4523	-1.71433	0.392312	-4.36982	1.2435e-05	0.0166863	F2RL2	7	coagulation factor II (thrombin) receptor-like 2 [Source:HGNC Symbol;Acc:HGNC:3539]
ENSOARG00000006941	41.5276	-1.77097	0.405973	-4.36227	1.28721e-05	0.0166863	C17orf67	11	chromosome 17 open reading frame 67 [Source:HGNC Symbol;Acc:HGNC:27900]
ENSOARG00000018483	254.418	-1.60268	0.370051	-4.33098	1.48445e-05	0.0166863	ITGA11	7	integrin, alpha 11 [Source:HGNC Symbol;Acc:HGNC:6136]
ENSOARG00000021540	2.14384	-1.75063	0.4047	-4.32575	1.52013e-05	0.0166863	U2	11	U2 spliceosomal RNA [Source:RFAM;Acc:RF00004]
ENSOARG00000012936	249.488	-1.75151	0.405689	-4.31738	1.57892e-05	0.0166863	CD83	20	CD83 molecule [Source:HGNC Symbol;Acc:HGNC:1703]
ENSOARG00000011885	243.797	1.69654	0.395159	4.29331	1.76032e-05	0.017509	DPP10	2	dipeptidyl-peptidase 10 (non-functional) [Source:HGNC Symbol;Acc:HGNC:20823]
ENSOARG00000004833	50.166	1.68243	0.394694	4.26262	2.02043e-05	0.018708		21	Uncharacterized protein [Source:UniProtKB/TrEMBL;Acc:W5P427]
ENSOARG00000019103	3.5741	-1.63575	0.385169	-4.24683	2.16812e-05	0.018708	SLC32A1	13	solute carrier family 32 (GABA vesicular transporter), member 1 [Source:HGNC Symbol;Acc:HGNC:11018]
ENSOARG00000006322	16.5851	-1.72288	0.406122	-4.24226	2.21278e-05	0.018708	LIF	17	leukemia inhibitory factor [Source:HGNC Symbol;Acc:HGNC:6596]
ENSOARG00000000130	109.295	1.44323	0.341473	4.22648	2.37381e-05	0.0191137	CHRFAM7A	18	CHRNA7 (cholinergic receptor, nicotinic, alpha 7, exons 5-10) and FAM7A (family with sequence similarity 7A, exons A-E) fusion [Source:HGNC Symbol;Acc:HGNC:15781]
ENSOARG00000019231	185.263	-1.66597	0.395421	-4.21316	2.51822e-05	0.0193548	ELFN2	3	extracellular leucine-rich repeat and fibronectin type III domain containing 2 [Source:HGNC Symbol;Acc:HGNC:29396]
ENSOARG00000018943	745.183	-1.49958	0.357288	-4.19711	2.70348e-05	0.0198753	CYBB	X	cytochrome b-245, beta polypeptide [Source:HGNC Symbol;Acc:HGNC:2578]
ENSOARG00000013575	216.407	0.612923	0.146531	4.18288	2.87845e-05	0.0202798	FUZ	14	fuzzy planar cell polarity protein [Source:HGNC Symbol;Acc:HGNC:26219]
ENSOARG00000002356	908.653	-1.66239	0.3992	-4.1643	3.12313e-05	0.0207837	RARRES1	1	retinoic acid receptor responder (tazarotene induced) 1 [Source:HGNC Symbol;Acc:HGNC:9867]
ENSOARG00000016786	2369.11	-1.65515	0.397963	-4.15905	3.19579e-05	0.0207837	KRT8	3	keratin 8, type II [Source:HGNC Symbol;Acc:HGNC:6446]
ENSOARG00000009276	37.7696	1.47933	0.359107	4.11946	3.79763e-05	0.023783	EYA2	13	EYA transcriptional coactivator and phosphatase 2 [Source:HGNC Symbol;Acc:HGNC:3520]
ENSOARG00000011522	48.2031	-1.29168	0.316401	-4.08243	4.45669e-05	0.0263629	BSPH1	14	binder of sperm protein homolog 1 [Source:HGNC Symbol;Acc:HGNC:33906]
ENSOARG00000003849	326.464	0.802203	0.19703	4.07149	4.67138e-05	0.0263629	RCOR2	21	REST corepressor 2 [Source:HGNC Symbol;Acc:HGNC:27455]
ENSOARG00000002587	39.7885	-1.61211	0.396574	-4.06508	4.80155e-05	0.0263629	CLEC4G	5	C-type lectin domain family 4, member G [Source:HGNC Symbol;Acc:HGNC:24591]
ENSOARG00000005238	295.831	1.13269	0.278744	4.06355	4.83323e-05	0.0263629	ENO2	3	enolase 2 (gamma, neuronal) [Source:HGNC Symbol;Acc:HGNC:3353]
ENSOARG00000019095	599.195	-1.5609	0.385438	-4.04967	5.12889e-05	0.0271014	CSF2RB	3	colony stimulating factor 2 receptor, beta, low-affinity (granulocyte-macrophage) [Source:HGNC Symbol;Acc:HGNC:2436]
ENSOARG00000016846	71.605	-1.48733	0.369651	-4.0236	5.73164e-05	0.0293686	SV2C	7	synaptic vesicle glycoprotein 2C [Source:HGNC Symbol;Acc:HGNC:30670]
ENSOARG00000000072	117.72	-1.62772	0.406026	-4.00891	6.10007e-05	0.0303371	FOSL1	21	FOS-like antigen 1 [Source:HGNC Symbol;Acc:HGNC:13718]
ENSOARG00000019613	57.7653	-1.34029	0.336376	-3.98449	6.76244e-05	0.0326703	TEKT2	1	tektin 2 (testicular) [Source:HGNC Symbol;Acc:HGNC:11725]
ENSOARG00000012070	415.309	-0.728308	0.184007	-3.95805	7.55646e-05	0.0354923	CFAP69	4	cilia and flagella associated protein 69 [Source:HGNC Symbol;Acc:HGNC:26107]
ENSOARG00000016427	62.3994	-1.42723	0.362426	-3.93798	8.21702e-05	0.0375518	STAC	19	SH3 and cysteine rich domain [Source:HGNC Symbol;Acc:HGNC:11353]
ENSOARG00000004315	3707.01	0.633518	0.161344	3.92651	8.61874e-05	0.0383511	ACSF2	11	acyl-CoA synthetase family member 2 [Source:HGNC Symbol;Acc:HGNC:26101]
ENSOARG00000000229	95.7175	-1.51971	0.389443	-3.90226	9.52971e-05	0.0413174	NRG1	26	neuregulin 1 [Source:HGNC Symbol;Acc:HGNC:7997]
ENSOARG00000014170	456.004	-1.25399	0.322579	-3.88739	0.000101328	0.0428341	NABP1	2	nucleic acid binding protein 1 [Source:HGNC Symbol;Acc:HGNC:26232]
ENSOARG00000007580	1246.07	-0.538575	0.139128	-3.87108	0.000108354	0.0430205	PLEKHA1	22	pleckstrin homology domain containing, family A (phosphoinositide binding specific) member 1 [Source:HGNC Symbol;Acc:HGNC:14335]
ENSOARG00000022544	91.892	-1.50822	0.389733	-3.86989	0.000108885	0.0430205	snoU2-30	21	Small nucleolar RNA U2-30 [Source:RFAM;Acc:RF00493]
ENSOARG00000017996	574.917	0.501324	0.129584	3.86873	0.000109402	0.0430205	NIT2	1	nitrilase family, member 2 [Source:HGNC Symbol;Acc:HGNC:29878]
ENSOARG00000019995	38.4805	1.49249	0.388926	3.83747	0.000124311	0.047772	CNR1	8	cannabinoid receptor 1 (brain) [Source:HGNC Symbol;Acc:HGNC:2159]
ENSOARG00000018321	85.8543	-1.53724	0.40164	-3.82741	0.000129498	0.0486597	CTLA4	2	cytotoxic T-lymphocyte-associated protein 4 [Source:HGNC Symbol;Acc:HGNC:2505]
ENSOARG00000006210	97.0349	0.827432	0.216628	3.8196	0.000133669	0.0491349	OGG1	19	8-oxoguanine DNA glycosylase [Source:HGNC Symbol;Acc:HGNC:8125]
ENSOARG00000012501	773.621	0.305021	0.0799698	3.8142	0.000136626	0.0491534	FZR1	5	fizzy/cell division cycle 20 related 1 [Source:HGNC Symbol;Acc:HGNC:24824]
