# Supplementary material for: Integrated ovarian mRNA and miRNA transcriptome profiling characterizes the genetic basis of prolificacy traits in sheep (Ovis aries)
Source: BMC Genomics. 2018 Jan 29;19:104. doi: 10.1186/s12864-017-4400-4 (PMC5789708; doi:10.1186/s12864-017-4400-4)
Supplement: Supplementary file 6 — Differential expression between control-diet sub-groups. List of genes that were differentially expressed between a subset of Finnsheep and Texel; Texel and F1 crosses; and Finnsheep and F1 crosses maintained on a control diet. (XLSX 19 kb) [file 12864_2017_4400_MOESM6_ESM.xlsx]

## Sheet: C_FSvTX
Additional file 11. List of genes that were differentially expressed between a subset of Finnsheep and Texel ewes maintained on a control diet
Ensembl Gene ID	baseMean	log2FoldChange	lfcSE	stat	pvalue	padj	external_gene_name	chromosome_name	description
ENSOARG00000001346	143.701	-2.21102	0.40024	-5.52424	3.30912e-08	0.0007015	CST6	21	cystatin E/M [Source:HGNC Symbol;Acc:HGNC:2478]
ENSOARG00000002865	446.556	-1.71936	0.362436	-4.74389	2.0965e-06	0.0153161	MEPE	6	matrix extracellular phosphoglycoprotein [Source:HGNC Symbol;Acc:HGNC:13361]
ENSOARG00000019163	85.8355	1.91956	0.405215	4.73715	2.16747e-06	0.0153161		15	Uncharacterized protein [Source:UniProtKB/TrEMBL;Acc:W5QCY8]

## Sheet: C_FSvF1
Additional file 12. List of genes that were differentially expressed between a subset of Texel and F1 cross-bred ewes maintained on a control diet
Ensembl Gene ID	baseMean	log2FoldChange	lfcSE	stat	pvalue	padj	external_gene_name	chromosome_name	description
ENSOARG00000000936	7.87557	-1.8835	0.404983	-4.65082	3.30623e-06	0.0350444	LMOD2	4	leiomodin 2 (cardiac) [Source:HGNC Symbol;Acc:HGNC:6648]
ENSOARG00000019163	85.8355	1.91517	0.401983	4.76429	1.89516e-06	0.0350444		15	Uncharacterized protein [Source:UniProtKB/TrEMBL;Acc:W5QCY8]

## Sheet: C_TXvF1
Additional file 13. List of genes that were differentially expressed between a subset of Finnsheep and F1 cross-bred ewes maintained on a control diet
Ensembl Gene ID	baseMean	log2FoldChange	lfcSE	stat	pvalue	padj	external_gene_name	chromosome_name	description
ENSOARG00000000468	923.36	-1.30796	0.320947	-4.07532	4.59515e-05	0.032324		10	Uncharacterized protein [Source:UniProtKB/TrEMBL;Acc:W5NQN0]
ENSOARG00000000531	2035.99	0.928381	0.193584	4.79575	1.62066e-06	0.00511346		5	Uncharacterized protein [Source:UniProtKB/TrEMBL;Acc:W5NQX0]
ENSOARG00000000656	67.9721	-1.55504	0.392627	-3.96061	7.47597e-05	0.0365026		X
ENSOARG00000000870	19.3796	1.42374	0.365166	3.89888	9.66386e-05	0.0429346		7	Uncharacterized protein [Source:UniProtKB/TrEMBL;Acc:W5NRV5]
ENSOARG00000000936	7.87557	-2.41428	0.404625	-5.96671	2.42081e-09	4.58283e-05	LMOD2	4	leiomodin 2 (cardiac) [Source:HGNC Symbol;Acc:HGNC:6648]
ENSOARG00000001346	143.701	2.13634	0.403116	5.29957	1.16075e-07	0.000549353	CST6	21	cystatin E/M [Source:HGNC Symbol;Acc:HGNC:2478]
ENSOARG00000001933	62.3401	-1.78895	0.396677	-4.50984	6.48771e-06	0.0136465	CCDC42	11	coiled-coil domain containing 42 [Source:HGNC Symbol;Acc:HGNC:26528]
ENSOARG00000003857	7.74217	-1.45429	0.366314	-3.97007	7.18519e-05	0.0365026		1
ENSOARG00000004326	11.1376	-1.64308	0.405836	-4.04863	5.15176e-05	0.0348314	CCDC81	21	coiled-coil domain containing 81 [Source:HGNC Symbol;Acc:HGNC:26281]
ENSOARG00000005124	25.8901	-1.51118	0.385972	-3.91527	9.03028e-05	0.0416957	TRPA1	9	transient receptor potential cation channel, subfamily A, member 1 [Source:HGNC Symbol;Acc:HGNC:497]
ENSOARG00000005450	139.42	-1.82026	0.361513	-5.03511	4.77571e-07	0.00180818		22	Uncharacterized protein [Source:UniProtKB/TrEMBL;Acc:W5P608]
ENSOARG00000006214	359.316	-1.54235	0.359926	-4.28519	1.82581e-05	0.020332	RASL10B	11	RAS-like, family 10, member B [Source:HGNC Symbol;Acc:HGNC:30295]
ENSOARG00000006480	670.962	-1.18888	0.295628	-4.02156	5.78133e-05	0.0362615		16
ENSOARG00000006935	864.185	-1.11204	0.280396	-3.96594	7.31065e-05	0.0365026	ZNF354B	5	zinc finger protein 354B [Source:HGNC Symbol;Acc:HGNC:17197]
ENSOARG00000008443	11.9949	-1.50469	0.348009	-4.32369	1.53439e-05	0.019365		17	Uncharacterized protein [Source:UniProtKB/TrEMBL;Acc:W5PF39]
ENSOARG00000008660	17.1813	-1.54163	0.377684	-4.08179	4.46893e-05	0.032324	ARSH	X	arylsulfatase family, member H [Source:HGNC Symbol;Acc:HGNC:32488]
ENSOARG00000008693	52.1113	1.64759	0.392797	4.19452	2.73456e-05	0.0258839	CISH	19	cytokine inducible SH2-containing protein [Source:HGNC Symbol;Acc:HGNC:1984]
ENSOARG00000008838	14.0402	-1.69329	0.365967	-4.6269	3.71177e-06	0.00878344	CNTN6	19	contactin 6 [Source:HGNC Symbol;Acc:HGNC:2176]
ENSOARG00000008842	45.2662	-1.71498	0.400049	-4.28693	1.81163e-05	0.020332	ROS1	8	ROS proto-oncogene 1 , receptor tyrosine kinase [Source:HGNC Symbol;Acc:HGNC:10261]
ENSOARG00000009178	90.6655	-1.42381	0.353655	-4.02599	5.67357e-05	0.0362615	CPNE4	1	copine IV [Source:HGNC Symbol;Acc:HGNC:2317]
ENSOARG00000009457	8.15468	-1.61805	0.405691	-3.98838	6.6526e-05	0.0365026		X	Uncharacterized protein [Source:UniProtKB/TrEMBL;Acc:W5PI79]
ENSOARG00000009600	217.586	0.846074	0.218044	3.88028	0.000104334	0.0438754	GALK1	11	galactokinase 1 [Source:HGNC Symbol;Acc:HGNC:4118]
ENSOARG00000009822	12509.1	-1.19135	0.310709	-3.83429	0.000125926	0.0471852	REV3L	8	REV3-like, polymerase (DNA directed), zeta, catalytic subunit [Source:HGNC Symbol;Acc:HGNC:9968]
ENSOARG00000010230	451.308	-2.28024	0.405028	-5.62984	1.80378e-08	0.000170737	NPVF	4	neuropeptide VF precursor [Source:HGNC Symbol;Acc:HGNC:13782]
ENSOARG00000010276	6.35599	-1.761	0.404543	-4.35306	1.34248e-05	0.019365	CSN1S1	6	casein alpha s1 [Source:HGNC Symbol;Acc:HGNC:2445]
ENSOARG00000010332	90.6541	-1.61766	0.392687	-4.11947	3.79744e-05	0.0312563	SH2D4B	25	SH2 domain containing 4B [Source:HGNC Symbol;Acc:HGNC:31440]
ENSOARG00000011052	30.8768	1.56145	0.382987	4.07702	4.56157e-05	0.032324	EEF1A2	13	eukaryotic translation elongation factor 1 alpha 2 [Source:HGNC Symbol;Acc:HGNC:3192]
ENSOARG00000012264	3725.48	-1.15773	0.262153	-4.41621	1.00444e-05	0.0172864	LTA4H	3	leukotriene A4 hydrolase [Source:HGNC Symbol;Acc:HGNC:6710]
ENSOARG00000013905	7.90643	-1.43135	0.3749	-3.81796	0.000134562	0.0471852		6	Uncharacterized protein [Source:UniProtKB/TrEMBL;Acc:W5PWT6]
ENSOARG00000013936	20.9585	-1.65489	0.400829	-4.12867	3.64866e-05	0.0312563		15	Uncharacterized protein [Source:UniProtKB/TrEMBL;Acc:W5PWX8]
ENSOARG00000014019	643.036	0.896164	0.23609	3.79586	0.000147134	0.0488664	EMC10	14	ER membrane protein complex subunit 10 [Source:HGNC Symbol;Acc:HGNC:27609]
ENSOARG00000014283	55.4867	-1.58702	0.382359	-4.1506	3.31604e-05	0.0298933		3	Uncharacterized protein [Source:UniProtKB/TrEMBL;Acc:W5PXZ8]
ENSOARG00000014514	84.0325	-1.46045	0.368874	-3.95921	7.51995e-05	0.0365026	DNAH7	2	dynein, axonemal, heavy chain 7 [Source:HGNC Symbol;Acc:HGNC:18661]
ENSOARG00000014616	589.342	-0.782248	0.204753	-3.82045	0.000133208	0.0471852	THAP2	3	THAP domain containing, apoptosis associated protein 2 [Source:HGNC Symbol;Acc:HGNC:20854]
ENSOARG00000014731	552.601	-1.18297	0.305305	-3.87471	0.000106751	0.0438754	DDX58	2	DEAD (Asp-Glu-Ala-Asp) box polypeptide 58 [Source:HGNC Symbol;Acc:HGNC:19102]
ENSOARG00000014745	23.0573	-1.70712	0.40285	-4.2376	2.25919e-05	0.0225099	PAPPA2	12	pappalysin 2 [Source:HGNC Symbol;Acc:HGNC:14615]
ENSOARG00000014856	218.184	-1.56428	0.404184	-3.87023	0.000108734	0.0438754		1	Uncharacterized protein [Source:UniProtKB/TrEMBL;Acc:W5PZP6]
ENSOARG00000015190	28.741	-1.5349	0.401882	-3.81927	0.000133848	0.0471852		2	Uncharacterized protein [Source:UniProtKB/TrEMBL;Acc:W5Q0R2]
ENSOARG00000015547	65.9683	-1.44838	0.379366	-3.8179	0.000134594	0.0471852	SEC16B	12	SEC16 homolog B, endoplasmic reticulum export factor [Source:HGNC Symbol;Acc:HGNC:30301]
ENSOARG00000016372	122.434	-1.28014	0.328522	-3.89668	9.75219e-05	0.0429346	ART3	6	ADP-ribosyltransferase 3 [Source:HGNC Symbol;Acc:HGNC:725]
ENSOARG00000016859	24.2517	-1.87086	0.397245	-4.70957	2.48235e-06	0.00671333	AXDND1	12	axonemal dynein light chain domain containing 1 [Source:HGNC Symbol;Acc:HGNC:26564]
ENSOARG00000016979	22.1148	-2.05221	0.385518	-5.32325	1.01929e-07	0.000549353	SLC6A14	X	solute carrier family 6 (amino acid transporter), member 14 [Source:HGNC Symbol;Acc:HGNC:11047]
ENSOARG00000017163	10.3902	-1.61976	0.404648	-4.00289	6.25741e-05	0.0365026		3
ENSOARG00000017187	12.7647	1.50464	0.396231	3.79738	0.000146236	0.0488664	KRT7	3	keratin 7, type II [Source:HGNC Symbol;Acc:HGNC:6445]
ENSOARG00000017203	15.4045	-1.7456	0.403669	-4.32434	1.52988e-05	0.019365	ALS2CR11	2	amyotrophic lateral sclerosis 2 (juvenile) chromosome region, candidate 11 [Source:HGNC Symbol;Acc:HGNC:14438]
ENSOARG00000017975	7.2161	-1.5132	0.382971	-3.95121	7.77565e-05	0.0368002	IL1RAPL1	X	interleukin 1 receptor accessory protein-like 1 [Source:HGNC Symbol;Acc:HGNC:5996]
ENSOARG00000018281	161.838	-1.39355	0.342014	-4.07456	4.61016e-05	0.032324	IMPG2	1	interphotoreceptor matrix proteoglycan 2 [Source:HGNC Symbol;Acc:HGNC:18362]
ENSOARG00000018549	269.614	-1.48003	0.384392	-3.85032	0.000117962	0.0465238		24	Uncharacterized protein [Source:UniProtKB/TrEMBL;Acc:W5QB17]
ENSOARG00000019235	327.618	0.732057	0.191213	3.82849	0.000128931	0.0471852	MID1IP1	X	MID1 interacting protein 1 [Source:HGNC Symbol;Acc:HGNC:20715]
ENSOARG00000019829	1400.29	-0.567893	0.14206	-3.99755	6.40014e-05	0.0365026	FGFR1OP2	3	FGFR1 oncogene partner 2 [Source:HGNC Symbol;Acc:HGNC:23098]
ENSOARG00000020194	128.041	-1.76836	0.397766	-4.44574	8.7591e-06	0.0165819	MAB21L3	1	mab-21-like 3 (C. elegans) [Source:HGNC Symbol;Acc:HGNC:26787]
ENSOARG00000020431	211.683	-1.34356	0.352459	-3.81196	0.000137872	0.0474555	REG4	1	regenerating islet-derived family, member 4 [Source:HGNC Symbol;Acc:HGNC:22977]
ENSOARG00000020481	9.00266	-1.56822	0.405248	-3.86979	0.000108929	0.0438754	TPRG1	1	tumor protein p63 regulated 1 [Source:HGNC Symbol;Acc:HGNC:24759]
ENSOARG00000023487	8.2234	-1.61386	0.401931	-4.01526	5.93792e-05	0.0362615	U6	23	U6 spliceosomal RNA [Source:RFAM;Acc:RF00026]
ENSOARG00000024669	1.78876	-1.52387	0.348815	-4.36869	1.24991e-05	0.019365	U5	13	U5 spliceosomal RNA [Source:RFAM;Acc:RF00020]
ENSOARG00000025788	3.64872	-1.63378	0.384911	-4.24455	2.1903e-05	0.0225099		2
ENSOARG00000026516	1.78152	-1.33899	0.336435	-3.97992	6.89377e-05	0.0365026		9
