# Supplementary material for: Integrated ovarian mRNA and miRNA transcriptome profiling characterizes the genetic basis of prolificacy traits in sheep (Ovis aries)
Source: BMC Genomics. 2018 Jan 29;19:104. doi: 10.1186/s12864-017-4400-4 (PMC5789708; doi:10.1186/s12864-017-4400-4)
Supplement: Supplementary file 7 — GO annotation for genes that were differentially expressed between Finnsheep and Texel on a flushing diet. (XLSX 12 kb) [file 12864_2017_4400_MOESM7_ESM.xlsx]

## Sheet: Sheet1
Additional file 14. GO annotation for genes that were differentially expressed between Finnsheep and Texel on a flushing diet
Function	Groups	Group Genes
branching involved in salivary gland morphogenesis	Group17	IL6|LAMA1|LAMA5|MET|NTN4
cardiovascular system development	Group21	ADAMTS1|ANKRD1|ARHGEF15|ATP2B2|CALCRL|CASP7|CCDC151|CDH5|COL8A1|CYR61|DLC1|DLL4|DUSP6|EDN1|EFNB2|EHD3|EPAS1|FN1|GJA5|HEY1|HTR2B|IFT122|ITGA5|ITGB4|JUNB|KDR|LAMA1|LAMA5|MAP2K1|MCAM|MECOM|MET|MMRN2|MTMR2|NEBL|NEDD4|NOTCH4|NPY1R|PDE3B|PDGFB|PERP|PI16|POPDC2|PRKCB|PRKX|PTPRB|PTPRM|RAMP2|RAPGEF3|RBM20|RELN|RHOB|S1PR1|SCARB1|SIK1|SPAG17|STAB1|TAB1|TEK|TIE1|TNRC6C|TSPAN12|UGT8|UNC13D|WARS
cell migration	Group30	ADRA2A|APBB2|ARAP3|ARHGAP24|ARHGDIB|BDNF|CCL21|CD24|CD46|CD83|CXCR2|CYR61|DLC1|DLL4|EDN1|EDNRB|EFNB2|EPHA5|FGR|FN1|HTR2B|IL13RA2|IL23A|IL33|IL6|ITGA1|ITGA5|ITGA9|KDR|KIAA1324|LAMA1|LAMA5|LOC101122940|MAP2K1|MET|METRNL|MMP28|MMRN2|MYCBP2|NOD1|NOV|NPNT|OLFM1|PDGFB|PECAM1|PLVAP|PODXL|PRKX|PTPRM|RELN|RIPK3|RNF128|S1PR1|SCARB1|SCARF1|SELP|SEMA3F|SRCIN1|STAT3|TC2N|TEK|TIE1|TLR2|TYRO3|UNC13D|ZFP36
cell-cell adhesion via plasma-membrane adhesion molecules	Group24	CD24|CDH5|ESAM|ITGA5|PCDH1|PTPRM|SELP
cell-substrate adhesion	Group23	ACE|ACE2|ACTR3|ADCY4|ADRA2A|ARF6|ATP2B2|CALCRL|CCDC80|CCL21|CD24|CD46|CD83|CD93|CDH5|COL8A1|CORIN|CYR61|DLC1|DUSP6|EDN1|EDNRB|EPAS1|EPHA5|ESAM|FN1|GJA5|GLDN|HEY1|HHLA2|HTR2B|ICAM2|IL23A|IL6|ITGA1|ITGA5|ITGB4|KDR|LAMA1|LAMA5|LOC101111152|LPAR2|MAP2K1|MAP3K11|MET|MMP24|NEBL|NEDD4|NOD1|NOTCH4|NPNT|NPR1|NPY1R|P2RX1|PCDH1|PDE3B|PDGFB|PERP|PI16|PLEKHA7|PODXL|POPDC2|PPM1E|PRKCB|PRKCH|PRKX|PTGS1|PTPRM|RA…
cell-type specific apoptotic process	Group19	AIFM1|ARF6|BDNF|CASP7|CCL21|CD24|CD46|GRIK2|HHLA2|IL23A|IL6|KDR|NOD1|PMAIP1|PRKCB|PRKCH|RAMP2|RELN|RHOB|RIPK1|RIPK3|SFRP4|STXBP1|TLR2|TYRO3
cellular response to tumor necrosis factor	Group18	ANKRD1|IL6|NPNT|PLVAP|RIPK1
developmental maturation	Group10	ARHGEF15|CDH5|EDNRB|EPAS1|GLDN|KDR|KLF2|NTN4|PHOSPHO1|RELN|S1PR1|SCARF1|STXBP1
endocytosis	Group29	AAK1|ADRBK2|CALCRL|CD24|CD46|FGR|HTR2B|IL13RA2|IL23A|IL6|NEDD4|PLCG2|RAB27A|RAMP2|SCARF1|SFRP4|SORT1|STAB1|STXBP1|TUB|TYRO3|UNC13D
extracellular matrix organization	Group33	ADAMTS20|APBB2|CCDC80|CYR61|DPT|LOC101111152|NPNT|RAMP2|RIPK1|RIPK3|SPOCK2|TNXB|VIT
glycosaminoglycan metabolic process	Group34	BGN|DSE|ITIH4|LYVE1|PDGFB|SPOCK2
heart development	Group28	ACE|ACE2|ADAMTS1|ANKRD1|ANKRD2|ARHGEF15|CALCRL|CASP7|CDH5|CRYAB|CYR61|DLC1|DLL4|DUSP6|EDN1|EDNRB|EFNB2|EPAS1|FOS|GJA5|HEY1|HTR2B|IFT122|JUNB|KDR|LAMA1|LAMA5|LOC101111152|MAP2K1|MBNL1|MCAM|MECOM|MET|MMRN2|NEBL|NEDD4|NOTCH4|NPNT|NPY1R|PDE3B|PDGFB|PI16|POPDC2|PRKCB|PRKX|PTPRB|PTPRM|RAMP2|RAPGEF3|RBM20|RHOB|S1PR1|SIK1|SORT1|STAB1|TAB1|TEK|TIE1|TSPAN12|WARS
myeloid cell homeostasis	Group2	CD24|EPAS1|EXOC6|IL6|KLF2|MECOM|TMOD3
nicotinamide nucleotide metabolic process	Group9	AFMID|ENO2|FBP1|NMNAT1|STAT3
peptidyl-tyrosine dephosphorylation	Group4	DLC1|DUSP1|DUSP6|FBP1|INPP4B|ITGA1|MTMR2|NPNT|PHOSPHO1|PPAP2A|PPM1E|PTPN12|PTPRB|PTPRE|PTPRM|RIPK3|TAB1
peptidyl-tyrosine phosphorylation	Group20	ACE|ADRA2A|BMX|CCL21|CCNYL1|CD24|CYR61|DUSP1|DUSP6|EDN1|EDNRB|EPHA5|FGF12|FGR|FN1|HTR2B|IL23A|IL6|ITGA5|KDR|LPAR2|MAP2K1|MAP3K11|MECOM|MET|NOD1|NPNT|P2RX1|PDE3B|PDGFB|PDGFC|PECAM1|PLIN5|PLVAP|PPM1E|RAPGEF3|RELN|RIPK1|RIPK3|ROS1|SCARB1|SELP|SIK1|SRCIN1|STOX1|TAB1|TEK|TIE1|TLR2|TNXB|TYRO3
placenta development	Group35	CYR61|EPAS1|JUNB|MAP2K1|MET|PDGFB|VWF
positive regulation of cell adhesion	Group12	ACE|ACSL4|ADRA2A|ANKRD1|ANKRD2|C2CD2L|CA2|CALCRL|CCDC80|CCL21|CD24|CD46|CD83|CD93|COL8A1|CORIN|CYR61|EDN1|EPHA5|FGR|FN1|FOS|GJA5|HHLA2|HTR2B|IL13RA2|IL23A|IL33|IL6|KDR|KIAA1324|LOC101122940|MET|METRNL|NEDD4|NOD1|NOV|NPNT|PDE3B|PDGFB|PIM3|PLCG2|PLEKHA1|PLIN5|PLVAP|PRKCB|PRKCH|RAB27A|RHBDF2|RIPK1|RIPK3|RNF128|RPS6KA3|S100A10|S1PR1|SCARB1|SCARF1|SELP|SERPINB9|SNCG|SPOCK2|STAT2|STAT3|STEAP3|STXBP1|TA…
positive regulation of cytokine production	Group27	ADRA2A|CCL21|CD24|CD46|CD83|CYR61|FGR|HHLA2|HTR2B|IL23A|IL33|IL6|MET|NOD1|PDGFB|PLCG2|PLIN5|PMAIP1|PRKCB|PRKCH|RAB27A|RELN|RIPK1|RIPK3|TEK|TLR2|ZFP36
positive regulation of homeostatic process	Group0	ADRA2A|C2CD2L|CA2|CCL21|CD24|CORIN|EDN1|EPHA5|GJA5|HTR2B|IL6|METRNL|NOV|PDE3B|PIM3|PLCG2|RIPK3|S1PR1|TAP1|TLR2
protein kinase B signaling	Group6	CCL21|INPP4B|PLEKHA1|STOX1|TEK|TYRO3
protein localization to plasma membrane	Group22	ANK1|ARF6|DPP10|EHD3|IFT122|LAMA5|PACS1|PMAIP1|RAMP2|RELN|S100A10|STXBP1|TUB
receptor internalization	Group16	AAK1|ACE2|ADCY4|ADRA2A|ADRBK2|ATP2B2|CALCRL|CD24|EDN1|EDNRB|FGR|GJA5|HTR2B|IMPDH2|NEDD4|NME9|NPR1|P2RX1|PDE3B|PLCG2|PTPRM|RAB27A|RAMP2|SCARF1|SFRP4|SORT1|STAB1|TUB|TYRO3|UNC13D
regulation of Notch signaling pathway	Group32	AAK1|CD46|DLL4|HEY1|NOTCH4|PERP|STAT3|SUSD5
regulation of cell migration	Group5	ACTR3|ADRA2A|APBB2|ARAP3|ARHGAP24|ARHGDIB|BDNF|CCDC151|CCL21|CD24|CYR61|DLC1|DLL4|DYNC1LI2|EDN1|EDNRB|EFNB2|EPHA5|FGR|FN1|GJA5|HTR2B|IFT122|IL23A|IL33|ITGA1|ITGA5|ITGA9|ITGB4|KDR|KIF5C|LAMA1|LAMA5|MAP2K1|MET|MMP28|MMRN2|MYCBP2|NOV|OLFM1|PDGFB|PECAM1|PLVAP|PODXL|PRKX|PTPRM|RELN|RIPK3|S1PR1|SCARB1|SELP|SEMA3F|SPAG17|SRCIN1|STAT3|TEK|TIE1|TLR2|TYRO3
regulation of cellular component movement	Group8	ACE|ACSL4|ADRA2A|ANKRD1|APBB2|ARAP3|ARHGAP24|ARHGDIB|C2CD2L|CCDC80|CCL21|CCNYL1|CD24|COL8A1|CYP11A1|CYR61|DLC1|DLL4|DUSP1|DUSP6|EDN1|EDNRB|EFNB2|FDX1|FGF12|FGR|FN1|GJA5|HTR2B|IL23A|IL33|IL6|ISYNA1|ITGA1|ITGA5|ITGA9|ITGB4|KDR|KIAA1324|LAMA1|LAMA5|LPAR2|LPCAT2|MAP2K1|MAP3K11|MECOM|MET|MMP28|MMRN2|MTMR2|NEDD4|NOD1|NOV|NPNT|OC90|OLFM1|P2RX1|PDE3B|PDGFB|PDGFC|PECAM1|PIP5K1B|PLA2G4D|PLCG2|PLEKHA1|PLIN5…
regulation of cytoskeleton organization	Group1	ACTR3|ADRA2A|ARF6|ATP2B2|CAPN6|CCL21|CHMP4C|DLC1|EDN1|EDNRB|EPHA5|FN1|GJA5|HTR2B|KDR|LOC101111152|MYCBP2|NEBL|P2RX1|PPM1E|PTPRM|RAPGEF3|S100A10|SEMA3F|SENP6|TEK|TMOD3
regulation of locomotion	Group31	ADRA2A|APBB2|ARAP3|ARHGAP24|ARHGDIB|CCL21|CD24|COL8A1|CYR61|DLC1|DLL4|EDN1|EDNRB|EFNB2|FGR|FN1|HTR2B|IFT122|IL23A|IL33|IL6|ITGA1|ITGA5|ITGA9|ITGB4|KDR|LAMA1|LAMA5|LPCAT2|MAP2K1|MET|MMP28|MMRN2|MTMR2|NEDD4|NOD1|NOTCH4|NOV|NPNT|OLFM1|PDE3B|PDGFB|PECAM1|PIP5K1B|PLCG2|PLIN5|PLVAP|PODXL|PRKCB|PRKX|PTPRM|RAMP2|RAPGEF3|RELN|RHOB|RIPK3|S1PR1|SCARB1|SELP|SEMA3F|SIK1|SRCIN1|STAB1|STAT3|STOX1|TEK|TIE1|TLR2|…
regulation of peptidase activity	Group15	ADRA2A|AIFM1|CASP7|COL28A1|CORIN|CRYAB|CYR61|DLC1|FN1|GSAP|IL33|ITIH4|LOC101105017|LOC101113516|LOC101122183|LOC101122940|NOD1|NOTCH4|P2RX1|PERP|PLGRKT|PMAIP1|RPS6KA3|SERPINB9|SLPI|TFPI
regulation of secretion	Group13	ACSL4|ADRA2A|ANKRD1|C2CD2L|CORIN|CRYAB|EDN1|EPHA5|FGR|FN1|GJA5|HTR2B|IL13RA2|IL33|IL6|KCNE3|NEDD4|NOV|PDE3B|PIM3|PRKCB|RAB27A|RHBDF2|SFRP4|SIAH3|SNCG|STEAP3|STXBP1|TEK|TLR2|UNC13D
regulation of small GTPase mediated signal transduction	Group14	ARAP3|ARF6|ARHGAP24|ARHGEF15|ARHGEF18|ARHGEF6|DLC1|FBP1|LPAR2|PECAM1|PREX2|RAPGEF3|RASGRP3|RELN
regulation of synaptic plasticity	Group11	ATP2B2|BDNF|CA2|EDN1|GRIK2|RELN|SNCG|STXBP1
regulation of transcription from RNA polymerase II promoter in response to stress	Group7	ANKRD2|EPAS1|KLF2|NEDD4|STOX1
regulation of vasculature development	Group26	DLC1|DLL4|KDR|MMRN2|NOTCH4|PDE3B|PDGFB|PRKCB|PTPRM|RAMP2|RAPGEF3|RHOB|S100A10|STAB1|TEK|TIE1|TSPAN12|WARS
response to reactive oxygen species	Group3	ANKRD2|CRYAB|EPAS1|FOS|IL6|MET|NQO1|PLEKHA1|PTGS1|RHOB|STOX1
response to wounding	Group25	ADRA2A|ARHGAP24|ATP2B2|CCL21|CD24|CD46|CYR61|DCBLD2|EDN1|F8|FGR|FN1|IL13RA2|IL23A|IL33|IL6|ITGA5|ITGB4|ITIH4|KDR|KIAA1324|LOC101122940|MAP2K1|MCAM|MECOM|MET|METRNL|NFKBIZ|NOV|P2RX1|PDGFB|PECAM1|PLCG2|PLEKHA1|PRKCB|PRKCH|PROCR|PTGS1|RAB27A|RPS6KA3|SCARF1|SELP|SERPINB9|SLC7A11|STXBP1|TC2N|TEK|TFPI|TLR2|TSPAN2|TYRO3|UNC13D|VWF|ZFP36
