# Supplementary material for: Integrated ovarian mRNA and miRNA transcriptome profiling characterizes the genetic basis of prolificacy traits in sheep (Ovis aries)
Source: BMC Genomics. 2018 Jan 29;19:104. doi: 10.1186/s12864-017-4400-4 (PMC5789708; doi:10.1186/s12864-017-4400-4)
Supplement: Supplementary file 8 — KEGG pathways associated with genes that were differentially expressed between Finnsheep and Texel on a flushing diet. (XLSX 11 kb) [file 12864_2017_4400_MOESM8_ESM.xlsx]

## Sheet: Sheet1
Additional file 15. KEGG pathways associated with genes that were differentially expressed between Finnsheep and Texel on a flushing diet
Function	Groups	Group Genes
AGE-RAGE signaling pathway in diabetic complications	Group23	ACE|EDN1|FN1|FOS|GNA14|IL6|LAMA1|LAMA5|LOC101107954|LOC105613829|PLCG2|PRKCB|SERPINB9|STAT3|TAB1|TLR2
Amoebiasis	Group20	ANK1|EDN1|ENO2|FN1|GFPT2|GNA14|IL6|ITGA5|KDR|LAMA1|LAMA5|LOC101114861|MAP2K1|MET|PLCG2|PRKCB|RPS6KA3|SERPINB9|STAT3|TEK|TLR2
Apoptosis	Group7	AIFM1|BCL2A1|CASP7|EDN1|FOS|IL33|IL6|JUNB|LOC101107954|MAP2K1|MCP-3|PLCG2|PMAIP1|PRKCB|RASGRP3|RIPK1|RIPK3|STAT2|TAB1|TLR2
Axon guidance	Group6	EFNB2|EPHA5|MET|NTN4|NTNG1|SEMA3F|SEMA6B
Cell adhesion molecules (CAMs)	Group12	CDH5|CLDN16|ESAM|ICAM2|ITGA9|NTNG1|PECAM1|PLCG2|PRKCB|PTPRM|RAPGEF3|SELP
Circadian entrainment	Group19	ABAT|ABCB4|ADCY4|CA2|CALCRL|CYP11A1|FOS|GNGT1|KCNMB3|MAP2K1|NPR1|PLA2G4D|PRKCB|PRKCH|RAMP2|SCARB1
Complement and coagulation cascades	Group9	CD46|F8|LOC101122940|PROCR|TFPI|VWF
ECM-receptor interaction	Group25	ACE|ADCY4|ARHGEF6|CD24|COL6A6|FGF12|FN1|FOS|GNA14|GNGT1|IL6|ITGA1|ITGA5|ITGA9|ITGB4|KDR|LAMA1|LAMA5|LOC101114861|LOC105613829|LPAR2|MAP2K1|MET|OSMR|PARVB|PDGFB|PDGFC|PIP5K1B|PRKCB|RELN|SGK1|TEK|TLR2|TNXB|VWF
Endocytosis	Group5	ADRBK2|ARAP3|ARF6|CHMP4C|CXCR2|EHD3|EHD4|KDR|KIF5C|LOC101122347|MET|NEDD4|PIP5K1B
Fatty acid degradation	Group16	ACSL4|ACSL5|CPT1C|ECI1|FABP5|LOC101114861|STAT3
Glucagon signaling pathway	Group17	CPT1C|LDHAL6B|PDE3B|SIK1
GnRH signaling pathway	Group14	ADCY4|ADRA2A|ATP2B2|CALCRL|CYP11A1|EDN1|EDNRB|FOS|GNGT1|HTR2B|KCNMB3|KDR|LOC101113251|MAP2K1|NPR1|PDE3B|PLA2G4D|PLB1|PLCG2|PRKCB|PRKCH|PTGS1|RAMP2|RAPGEF3|RPS6KA3|SCARB1|SLC25A4|TPH2
Hypertrophic cardiomyopathy (HCM)	Group21	ACE|FN1|FOS|GNA14|IL23A|IL6|ITGA1|ITGA5|ITGA9|ITGB4|LAMA1|LAMA5|LOC105613829|MAP2K1|PRKCB|RIPK1|SERPINB9|TAB1|TEK|TLR2
Inflammatory mediator regulation of TRP channels	Group15	ADCY4|ADRBK2|ATP2B2|CALCRL|EDNRB|GNA14|GNGT1|GRIK2|HTR2B|KCNMB3|KDR|LOC101113251|MAP2K1|NPR1|P2RX1|PDGFB|PDGFC|PLA2G4D|PLCG2|PRKCB|PRKCH|PTGS1|RAMP2|RAPGEF3|SLC25A4|TPH2|VWF
Inositol phosphate metabolism	Group2	ARF6|INPP4B|ISYNA1|MAP2K1|MTMR2|PDGFB|PIP5K1B|PLCG2|PPAP2A|PRKCB
Malaria	Group22	IL6|LOC101114861|MET|PECAM1|SELP|TLR2
NF-kappa B signaling pathway	Group1	BCL2A1|CCL21|PLCG2|PRKCB|RIPK1|TAB1
Neuroactive ligand-receptor interaction	Group3	ADRA2A|CALCRL|CHRNE|EDNRB|GRIK2|HCRTR1|HTR2B|LPAR2|NPY1R|P2RX1|P2RY6|S1PR1
Neurotrophin signaling pathway	Group13	ARHGDIB|BDNF|MAP2K1|PLCG2|RPS6KA3|SORT1
Phospholipase D signaling pathway	Group24	ABAT|ADCY4|ADRA2A|ADRBK2|ANK1|ARAP3|ARF6|ARHGEF6|ATP2B2|BDNF|CALCRL|CCL21|CPEB4|CXCR2|CYP11A1|DDB1|DUSP1|DUSP6|EDN1|EDNRB|ENO2|EPAS1|FGF12|FGR|FN1|FOS|GFPT2|GNA14|GNGT1|GRIK2|HTR2B|ICAM2|IL6|INPP4B|ITGA1|ITGA5|ITGA9|ITGB4|JUNB|KCNMB3|KDR|LAMA1|LAMA5|LOC101107954|LOC101113251|LOC101114861|LPAR2|MAP2K1|MAP3K11|MCP-3|MECOM|MET|MTMR2|NOTCH4|NPR1|P2RX1|PDE3B|PDGFB|PDGFC|PIP5K1B|PLA2G4D|PLCG2|PPAP2A|PR…
Regulation of lipolysis in adipocytes	Group18	ACE|ADCY4|ADRA2A|ARAP3|ATP2B2|BDNF|EDNRB|FOS|KCNMB3|LOC105613829|MAP2K1|NPR1|NPY1R|PDE3B|PTGS1|RAPGEF3|SLC25A4
Serotonergic synapse	Group11	GNGT1|HTR2B|LOC101113251|LPCAT2|MAP2K1|PHOSPHO1|PLA2G4D|PLB1|PPAP2A|PRKCB|PTGS1|RAPGEF3|TPH2|UGT8
TNF signaling pathway	Group10	ACE|ADCY4|CASP7|DDB1|EDN1|ENO2|FOS|GNA14|GNGT1|IL23A|IL6|ITGA5|JUNB|LOC101107954|LOC105613829|MAP2K1|NOD1|PLCG2|PRKCB|RASGRP3|RIPK1|RIPK3|STAT2|STAT3|TAB1|TEK|TLR2
Tight junction	Group8	CLDN16|MYH15|PRKCB|PRKCH|SHROOM4|TJP2
Vascular smooth muscle contraction	Group0	ADCY4|ADRA2A|ARAP3|ATP2B2|BDNF|CALCRL|CPEB4|EDN1|EDNRB|FOS|GNA14|HTR2B|KCNMB3|MAP2K1|NPR1|NPY1R|P2RX1|PDE3B|PLA2G4D|PLCG2|PRKCB|PRKCH|PTGS1|RAMP2|RAPGEF3|RPS6KA3|SLC25A4
p53 signaling pathway	Group4	LOC101107954|PERP|PMAIP1|STEAP3
