# Supplementary material for: Integrated ovarian mRNA and miRNA transcriptome profiling characterizes the genetic basis of prolificacy traits in sheep (Ovis aries)
Source: BMC Genomics. 2018 Jan 29;19:104. doi: 10.1186/s12864-017-4400-4 (PMC5789708; doi:10.1186/s12864-017-4400-4)
Supplement: Supplementary file 9 — GO annotation of genes that were differentially expressed between Texel and F1 ewes on a flushing diet. (XLSX 9 kb) [file 12864_2017_4400_MOESM9_ESM.xlsx]

## Sheet: Sheet1
Additional file 16. GO annotation of genes that were differentially expressed between Texel and F1 ewes on a flushing diet
Function	Groups	Group Genes
cardiovascular system development	Group3	ACKR3|ADAMTS1|ADRA1A|CAV3|CD34|CDH13|COL2A1|CSRP3|CX3CL1|EDN1|EPAS1|FBN1|GJA5|HAND1|HEY1|HTR2B|ID3|LAMA1|MCAM|MET|MMRN2|NPY1R|NXN|PDE3B|PDPN|PI16|POPDC2|PTPRB|RAPGEF3|RBM20|RRAS|S1PR1|SERPINE1|SERPINF1|SLITRK5|STK4|TCAP|TEK|THBS4|TIE1
cell-substrate adhesion	Group2	CDH13|FN1|ITGB4|KANK1|LAMA5|NPNT|SERPINE1|SMAD6|SPOCK2|SRCIN1|TEK|TNXB|VIT
extracellular matrix organization	Group1	ACAN|COL2A1|LOC101111152|NPNT|SPOCK2|TNFRSF11B|TNXB|VIT
heart development	Group7	ACE|ACKR3|ACTA1|ADAMTS1|ADRA1A|ADRA2A|CAMK2G|CAV3|CD34|CDH13|COL2A1|CSRP3|CX3CL1|EDN1|EPAS1|FBN1|GJA5|HAND1|HEY1|HTR2B|ID3|LAMA1|LOC101111152|MCAM|MET|MMRN2|NPNT|NPY1R|NXN|PDE3B|PDPN|PI16|POPDC2|PTPRB|RAPGEF3|RBM20|RRAS|S1PR1|SERPINE1|SERPINF1|SLITRK5|SNTA1|STK4|TCAP|TEK|THBS4|TIE1
negative regulation of cellular component movement	Group5	IL33|KANK1|MMP28|MMRN2|NOV|OLFM1|RRAS|SEMA3F|SERPINE1|TIE1
phosphatidylinositol 3-kinase signaling	Group0	EDN1|HTR2B|PREX2|RELN|TEK
positive regulation of response to wounding	Group6	ADRA2A|CD24|CDH13|CX3CL1|FABP4|IL33|KANK1|MET|SCARF1|SERPINE1|THBS4
regulation of behavior	Group4	CDH13|HTR2B|MET|MMP28|NOV|PLXNA4|RELN|SEMA3F|SERPINE1|THBS4
