# Supplementary material for: Integrated ovarian mRNA and miRNA transcriptome profiling characterizes the genetic basis of prolificacy traits in sheep (Ovis aries)
Source: BMC Genomics. 2018 Jan 29;19:104. doi: 10.1186/s12864-017-4400-4 (PMC5789708; doi:10.1186/s12864-017-4400-4)
Supplement: Supplementary file 10 — KEGG pathways associated with genes that were differentially expressed between Texel and F1 ewes on a flushing diet. (XLSX 9 kb) [file 12864_2017_4400_MOESM10_ESM.xlsx]

## Sheet: Sheet1
Additional file 17. KEGG pathways associated with genes that were differentially expressed between Texel and F1 ewes on a flushing diet
Function	Groups	Group Genes
Axon guidance	Group1	LOC101111838|MET|NTNG1|PLXNA4|PLXNC1|SEMA3F
ECM-receptor interaction	Group2	CAV3|CHAD|COL2A1|FN1|ITGB4|LAMA1|LAMA5|MET|RELN|THBS4|TNXB
Hypertrophic cardiomyopathy (HCM)	Group5	ACE|ADCY4|DES|ITGB4|SGCA|SGCG|TCF7L1|TGFB3
Regulation of lipolysis in adipocytes	Group3	ADCY4|FABP4|NPR1|NPY1R|PDE3B
Salivary secretion	Group4	ADCY4|ADRA1A|LOC443320|LOC443322|LYZ
TGF-beta signaling pathway	Group0	ID1|ID3|SMAD6|TGFB3
