# Supplementary material for: Integrated ovarian mRNA and miRNA transcriptome profiling characterizes the genetic basis of prolificacy traits in sheep (Ovis aries)
Source: BMC Genomics. 2018 Jan 29;19:104. doi: 10.1186/s12864-017-4400-4 (PMC5789708; doi:10.1186/s12864-017-4400-4)
Supplement: Supplementary file 11 — List of all miRNAs (known and novel) expressed in our data with a base mean value ≥10 reads. (XLSX 202 kb) [file 12864_2017_4400_MOESM11_ESM.xlsx]

## Sheet: known_novelmiRNAsBaseMeangeq10
Additional file 18. List of all miRNAs (known and novel) expressed in our data with a base mean value ≥ 10 reads
miRNAs	baseMean	baseVar	allZero	dispGeneEst	dispFit	dispersion	dispIter	dispOutlier	dispMAP	Intercept	migroupF1.C	migroupF1.F	migroupFS.C	migroupFS.F	migroupTX.C	migroupTX.F	SE_Intercept	SE_migroupF1.C	SE_migroupF1.F	SE_migroupFS.C	SE_migroupFS.F	SE_migroupTX.C	SE_migroupTX.F	MLE_Intercept	MLE_migroup_F1.F_vs_F1.C	MLE_migroup_FS.C_vs_F1.C	MLE_migroup_FS.F_vs_F1.C	MLE_migroup_TX.C_vs_F1.C	MLE_migroup_TX.F_vs_F1.C	WaldStatistic_Intercept	WaldStatistic_migroupF1.C	WaldStatistic_migroupF1.F	WaldStatistic_migroupFS.C	WaldStatistic_migroupFS.F	WaldStatistic_migroupTX.C	WaldStatistic_migroupTX.F	WaldPvalue_Intercept	WaldPvalue_migroupF1.C	WaldPvalue_migroupF1.F	WaldPvalue_migroupFS.C	WaldPvalue_migroupFS.F	WaldPvalue_migroupTX.C	WaldPvalue_migroupTX.F	betaConv	betaIter	deviance	maxCooks	replace
oar-let-7a	290603	8.9082e+09	FALSE	0.102818	0.422133	0.0838263	11	FALSE	0.0838263	18.1263	-0.202029	-0.0307275	0.125542	0.0448142	-0.0689334	0.131344	0.0708435	0.17217	0.140603	0.1586	0.134269	0.158601	0.13427	17.9085	0.185701	0.351105	0.264343	0.144573	0.354222	255.864	-1.17343	-0.21854	0.791562	0.333764	-0.434633	0.978207	0	0.240625	0.827008	0.428616	0.738558	0.663829	0.327972	TRUE	4	934.582	0.0659282	FALSE
oar-let-7b	117354	4.16322e+09	FALSE	0.239068	0.422298	0.222737	8	FALSE	0.222737	16.7919	-0.0373383	-0.0427361	-0.126523	0.0491729	-0.207167	0.364601	0.114931	0.252195	0.213367	0.236074	0.20505	0.236074	0.205051	16.7469	-0.00272076	-0.102485	0.0992921	-0.196689	0.446765	146.104	-0.148053	-0.200294	-0.535949	0.239809	-0.877548	1.7781	0	0.882301	0.841251	0.591994	0.810478	0.380189	0.0753872	TRUE	4	901.288	0.0321505	FALSE
oar-let-7c	151175	4.97426e+09	FALSE	0.201684	0.422236	0.21878	9	FALSE	0.21878	17.1838	-0.0634466	-0.116482	-0.0582354	0.0432903	-0.0183744	0.213258	0.113919	0.250668	0.211879	0.234546	0.203586	0.234547	0.203586	17.1074	-0.05367	0.00865374	0.124022	0.0550004	0.311046	150.842	-0.25311	-0.549758	-0.24829	0.212639	-0.0783399	1.04751	0	0.800183	0.582485	0.80391	0.831608	0.937558	0.294866	TRUE	4	919.945	0.0269262	FALSE
oar-let-7d	9230.89	2.39605e+06	FALSE	0.0279983	0.425539	0.031954	12	FALSE	0.031954	13.1552	-0.204943	0.119328	0.0171205	0.0242089	0.0402376	0.00405518	0.0439137	0.111212	0.0894483	0.101673	0.0851847	0.1017	0.0852319	12.9442	0.332399	0.228574	0.235615	0.25224	0.215163	299.57	-1.84281	1.33405	0.168389	0.284193	0.395649	0.0475782	0	0.0653569	0.182188	0.866278	0.776263	0.692364	0.962052	TRUE	4	643.748	0.0659249	FALSE
oar-let-7f	104864	8.50303e+08	FALSE	0.0535312	0.422331	0.055268	8	FALSE	0.055268	16.6589	-0.205198	-0.211372	0.222309	0.293508	0.109956	-0.209192	0.0575936	0.143132	0.115949	0.131359	0.110565	0.131362	0.110571	16.4432	-0.00182911	0.447116	0.516733	0.330186	0.00118245	289.249	-1.43363	-1.82297	1.69237	2.65461	0.837044	-1.89192	0	0.151676	0.0683075	0.0905746	0.00794011	0.402568	0.058501	TRUE	4	843.097	0.0927657	FALSE
oar-let-7g	22954.7	4.14335e+07	FALSE	0.0694023	0.423436	0.0647053	9	FALSE	0.0647053	14.4613	-0.27279	0.0993728	0.20581	-0.0680284	-0.0902153	0.125859	0.0623107	0.153713	0.124849	0.141226	0.119111	0.14124	0.119118	14.172	0.392009	0.504879	0.219168	0.194689	0.418864	232.083	-1.77467	0.795944	1.45731	-0.571136	-0.638739	1.05659	0	0.0759521	0.426065	0.14503	0.567907	0.522993	0.2907	TRUE	4	737.083	0.16389	FALSE
oar-let-7i	70505.4	1.20577e+08	FALSE	0.0242401	0.422482	0.0260547	12	FALSE	0.0260547	16.107	-0.00376451	-0.0276856	-0.0618971	-0.0799884	0.116448	0.0568962	0.0396006	0.100743	0.0809132	0.0920901	0.0770411	0.0920922	0.0770461	16.1032	-0.0242118	-0.0592368	-0.0770982	0.12255	0.0614383	406.737	-0.0373675	-0.342164	-0.672137	-1.03826	1.26448	0.73847	0	0.970192	0.732228	0.501497	0.299151	0.206059	0.460229	TRUE	3	786.425	0.133013	FALSE
oar-miR-103	5990.21	1.49855e+06	FALSE	0.0349713	0.427442	0.0364186	12	FALSE	0.0364186	12.5394	-0.0215672	-0.030887	-0.0912542	-0.155467	0.0958308	0.203352	0.0469001	0.118328	0.0953345	0.108261	0.0908078	0.108281	0.0908285	12.5171	-0.00918652	-0.0714282	-0.135804	0.120723	0.229095	267.364	-0.182266	-0.323986	-0.842912	-1.71205	0.885022	2.23885	0	0.855374	0.745949	0.399278	0.0868883	0.376145	0.0251654	TRUE	3	616.436	0.0582027	FALSE
oar-miR-106b	142.488	2257.82	FALSE	0.0918305	0.649903	0.100718	11	FALSE	0.100718	7.14726	-0.0584489	0.061365	0.43176	0.0314248	-0.338396	-0.127701	0.0805135	0.192528	0.15794	0.175326	0.150473	0.178153	0.152224	7.08292	0.129229	0.529216	0.0973229	-0.301757	-0.069841	88.771	-0.303587	0.388533	2.46261	0.208841	-1.89947	-0.8389	0	0.761443	0.697621	0.013793	0.834573	0.0575023	0.401525	TRUE	5	379.307	0.0495834	FALSE
oar-miR-107	1798.75	204051	FALSE	0.0624439	0.440073	0.0638342	8	FALSE	0.0638342	10.8077	-0.0684433	-0.00903195	-0.0861286	0.00388156	0.136251	0.0234775	0.0621601	0.153444	0.124606	0.140819	0.118805	0.140855	0.118953	10.7352	0.0631991	-0.0176968	0.0765362	0.215271	0.0967182	173.87	-0.446048	-0.0724839	-0.611627	0.0326718	0.96731	0.197368	0	0.655563	0.942217	0.540785	0.973936	0.333389	0.84354	TRUE	4	548.681	0.0381247	FALSE
oar-miR-10a	78474.5	1.38331e+09	FALSE	0.224614	0.422435	0.288445	11	FALSE	0.288445	16.2624	0.11134	0.219308	-0.109407	-0.0803657	0.0328878	-0.173754	0.130545	0.273867	0.235145	0.258061	0.226594	0.258062	0.226596	16.4032	0.111623	-0.27373	-0.231897	-0.100867	-0.337902	124.573	0.406548	0.932649	-0.423958	-0.354668	0.127442	-0.7668	0	0.68434	0.351001	0.671596	0.722838	0.898591	0.443201	TRUE	4	880.238	0.136617	FALSE
oar-miR-10b	1.18203e+06	2.48689e+11	FALSE	0.138843	0.422049	0.148747	8	FALSE	0.148747	20.1457	0.0564892	-0.271781	0.546815	0.247748	-0.360045	-0.219215	0.0941445	0.217853	0.181013	0.20227	0.17339	0.20227	0.17339	20.2099	-0.357567	0.541576	0.200459	-0.464501	-0.298629	213.987	0.2593	-1.50145	2.70339	1.42885	-1.78002	-1.26429	0	0.795404	0.13324	0.00686361	0.153048	0.075073	0.206127	TRUE	5	1057.18	0.125955	FALSE
oar-miR-125b	193561	4.56358e+09	FALSE	0.120464	0.422189	0.185769	11	FALSE	0.185769	17.5454	-0.0212413	-0.0491811	0.248452	0.240167	-0.224055	-0.194132	0.105082	0.236701	0.1985	0.220691	0.190457	0.220692	0.190458	17.5205	-0.0291215	0.307131	0.285569	-0.230311	-0.18602	166.969	-0.089739	-0.247764	1.1258	1.261	-1.01524	-1.01929	0	0.928495	0.804317	0.260252	0.207308	0.309991	0.308067	TRUE	4	932.244	0.0900347	FALSE
oar-miR-127	211829	3.40469e+09	FALSE	0.0488009	0.422174	0.052303	8	FALSE	0.052303	17.6611	0.0680429	0.238827	-0.42124	-0.231651	0.123195	0.222835	0.0560316	0.139576	0.112971	0.128051	0.107714	0.12805	0.107714	17.7325	0.174086	-0.508982	-0.308603	0.056626	0.156887	315.2	0.487499	2.11405	-3.28963	-2.15061	0.962085	2.06877	0	0.625905	0.034511	0.00100321	0.0315067	0.336007	0.0385677	TRUE	5	892.942	0.049712	FALSE
oar-miR-133	3886.33	5.74036e+06	FALSE	0.354137	0.430376	0.356309	7	FALSE	0.356309	11.8717	-0.00245478	-0.454235	0.11907	-0.138868	-0.0258312	0.502326	0.144896	0.29072	0.2532	0.275655	0.244613	0.27567	0.244609	11.8684	-0.539339	0.153433	-0.158703	-0.0294	0.586213	81.9323	-0.00844377	-1.79398	0.431953	-0.567704	-0.0937034	2.05358	0	0.993263	0.0728168	0.665775	0.570236	0.925345	0.0400161	TRUE	6	662.434	0.0295063	FALSE
oar-miR-134-3p	12.299	27.5771	FALSE	0.0781165	3.06211	0.126443	9	FALSE	0.126443	3.61633	0.251954	0.195085	-0.243169	0.0535972	-0.0185218	-0.238945	0.111271	0.244353	0.207203	0.228006	0.197567	0.230336	0.20812	3.91411	-0.0815141	-0.577541	-0.239264	-0.319129	-0.564374	32.5002	1.03111	0.941519	-1.0665	0.271286	-0.0804119	-1.14811	1.05999e-231	0.302489	0.346439	0.286198	0.786171	0.93591	0.250923	TRUE	6	220.99	0.0544819	FALSE
oar-miR-134-5p	65.1509	509.665	FALSE	0.0835886	0.920409	0.0968859	12	FALSE	0.0968859	6.04578	0.3345	0.286727	-0.00734626	-0.0904419	-0.0561718	-0.467264	0.0821079	0.193917	0.159894	0.178213	0.153502	0.180378	0.158584	6.41385	-0.0646754	-0.376009	-0.463227	-0.42895	-0.862154	73.6321	1.72497	1.79323	-0.0412219	-0.589191	-0.311412	-2.94647	0	0.0845337	0.0729354	0.967119	0.555733	0.755487	0.00321424	TRUE	5	323.148	0.103337	FALSE
oar-miR-136	14.0587	50.0418	FALSE	0.166448	2.73165	0.198971	11	FALSE	0.198971	3.8391	0.0291506	-0.143217	0.027044	-0.258858	0.026199	0.319684	0.126706	0.270136	0.233506	0.24794	0.223245	0.251902	0.221259	3.87529	-0.201129	-0.0041268	-0.328405	-0.00486641	0.321866	30.2992	0.107911	-0.613333	0.109075	-1.15953	0.104005	1.44484	1.17452e-201	0.914066	0.539656	0.913143	0.246241	0.917165	0.148502	TRUE	6	238.312	0.538252	FALSE
oar-miR-143	636006	5.98668e+10	FALSE	0.104563	0.422072	0.111391	7	FALSE	0.111391	19.2521	-0.0507951	-0.461958	0.430335	-0.00717316	-0.149965	0.239567	0.0815786	0.194119	0.159724	0.179435	0.152732	0.179435	0.152732	19.196	-0.433393	0.521444	0.0485	-0.106345	0.307908	235.994	-0.26167	-2.89222	2.39828	-0.0469658	-0.83576	1.56855	0	0.793576	0.0038253	0.0164721	0.962541	0.40329	0.116754	TRUE	5	1001.5	0.0785615	FALSE
oar-miR-148a	15444.4	4.02362e+07	FALSE	0.142806	0.424124	0.13744	6	FALSE	0.13744	13.9164	0.142959	-0.157836	0.414267	0.0212197	-0.293432	-0.12717	0.0905539	0.211293	0.175062	0.195908	0.167595	0.195928	0.16761	14.0775	-0.3304	0.294796	-0.138469	-0.484663	-0.296325	153.681	0.67659	-0.901599	2.1146	0.126613	-1.49765	-0.75873	0	0.498666	0.36727	0.0344636	0.899246	0.134224	0.448014	TRUE	5	734.482	0.204438	FALSE
oar-miR-150	2359.16	1.1665e+06	FALSE	0.198356	0.435785	0.185532	7	FALSE	0.185532	11.1731	0.0611583	-0.191582	-0.337991	0.197501	0.129763	0.141157	0.105146	0.236814	0.198636	0.220782	0.190523	0.220769	0.190582	11.2448	-0.282222	-0.456951	0.142744	0.0758645	0.0816136	106.263	0.258255	-0.964487	-1.53088	1.03662	0.587778	0.740659	0	0.79621	0.334802	0.125799	0.299911	0.556681	0.4589	TRUE	5	606.13	0.097515	FALSE
oar-miR-152	581.942	22676.9	FALSE	0.0546087	0.477818	0.0593677	10	FALSE	0.0593677	9.17044	-0.103498	0.275405	0.107402	-0.0785666	-0.136839	-0.0638976	0.0606169	0.150213	0.12152	0.137196	0.115995	0.137753	0.116485	9.06104	0.393664	0.221619	0.0286108	-0.0336545	0.0436649	151.285	-0.689008	2.26633	0.782835	-0.677327	-0.993366	-0.548549	0	0.490818	0.0234313	0.433724	0.498199	0.320532	0.583315	TRUE	4	463.064	0.0515384	FALSE
oar-miR-154b-5p	405.415	24760.9	FALSE	0.0991082	0.502113	0.104784	8	FALSE	0.104784	8.6126	0.0893341	0.161391	-0.596107	-0.206937	0.237556	0.314768	0.0801671	0.191365	0.157225	0.176949	0.150412	0.176443	0.150411	8.71082	0.0723144	-0.742751	-0.315515	0.158054	0.232203	107.433	0.466827	1.0265	-3.36881	-1.3758	1.34636	2.09271	0	0.640624	0.304656	0.000754929	0.168883	0.178186	0.0363747	TRUE	6	455.327	0.0365331	FALSE
oar-miR-16b	74618.1	1.74749e+08	FALSE	0.0313703	0.422456	0.0326991	13	FALSE	0.0326991	16.1808	-0.110621	-0.0723488	0.0703799	0.0686613	0.0404996	0.00343813	0.0443478	0.112217	0.0903068	0.102672	0.0860137	0.102675	0.0860199	16.0668	0.0403738	0.186059	0.183675	0.155455	0.117465	364.861	-0.985778	-0.801144	0.685486	0.79826	0.394443	0.0399691	0	0.324242	0.423048	0.493037	0.42472	0.693254	0.968118	TRUE	4	799.165	0.15696	FALSE
oar-miR-17-5p	321.546	26171.1	FALSE	0.260752	0.523003	0.266881	7	FALSE	0.266881	8.30934	-0.167217	0.191339	0.108517	0.0844819	-0.121136	-0.0959807	0.126447	0.268704	0.229592	0.252276	0.221005	0.252579	0.22143	8.09964	0.428151	0.339685	0.304677	0.0641196	0.101664	65.714	-0.622309	0.83339	0.430152	0.382262	-0.479595	-0.433459	0	0.533739	0.404625	0.667085	0.702267	0.631515	0.664681	TRUE	4	471.413	0.0666761	FALSE
oar-miR-181a	472588	1.65112e+10	FALSE	0.0727451	0.42209	0.0807496	7	FALSE	0.0807496	18.8321	0.0573189	-0.0966884	-0.104671	0.242479	-0.0810811	-0.0173464	0.0695389	0.169402	0.138225	0.155991	0.131978	0.155991	0.131979	18.8937	-0.16242	-0.17254	0.189917	-0.147533	-0.0795908	270.814	0.338359	-0.699498	-0.671009	1.83726	-0.51978	-0.131433	0	0.735092	0.484241	0.502215	0.0661708	0.603217	0.895433	TRUE	4	969.074	0.0672751	FALSE
oar-miR-191	189016	6.53626e+08	FALSE	0.0182891	0.422193	0.0231892	13	FALSE	0.0231892	17.5245	-0.0629181	0.0352397	-0.0456385	-0.0147372	0.0815908	0.00647316	0.0373579	0.0952582	0.0764413	0.0870453	0.0727738	0.0870464	0.0727763	17.4603	0.0999417	0.0178473	0.0493743	0.147261	0.0708124	469.098	-0.6605	0.461003	-0.524308	-0.202507	0.937326	0.088946	0	0.508933	0.644796	0.600065	0.83952	0.348591	0.929125	TRUE	3	855.039	0.0988428	FALSE
oar-miR-194	163.825	1896.41	FALSE	0.0567206	0.620223	0.063159	12	FALSE	0.063159	7.37211	0.0111758	-0.0528296	0.365992	-0.0986812	-0.14524	-0.0804128	0.0646125	0.159187	0.129672	0.143804	0.123136	0.146192	0.124557	7.384	-0.0666942	0.37209	-0.113743	-0.164648	-0.0949452	114.097	0.0702054	-0.407409	2.54507	-0.801402	-0.993486	-0.645592	0	0.94403	0.683707	0.0109256	0.422899	0.320473	0.518544	TRUE	5	373.866	0.177294	FALSE
oar-miR-199a-3p	53485	1.10915e+08	FALSE	0.0387517	0.422628	0.0505489	12	FALSE	0.0505489	15.6997	-0.156584	0.0382659	0.174719	0.0710788	-0.0172642	-0.110207	0.0550965	0.13744	0.111184	0.126052	0.105997	0.126057	0.106006	15.5358	0.203222	0.345179	0.236674	0.146022	0.0511444	284.949	-1.13929	0.344167	1.38609	0.670573	-0.136955	-1.03963	0	0.254581	0.730721	0.165719	0.502493	0.891066	0.29851	TRUE	4	790.69	0.0199953	FALSE
oar-miR-19b	88.2025	1857.34	FALSE	0.163418	0.790156	0.17391	10	FALSE	0.17391	6.45402	0.264734	-0.222163	0.511945	0.0741736	-0.505991	-0.122695	0.105294	0.236461	0.1998	0.21867	0.190153	0.222439	0.192169	6.76285	-0.553435	0.269726	-0.228352	-0.887595	-0.442298	61.2954	1.11956	-1.11192	2.34118	0.390072	-2.27474	-0.638477	0	0.2629	0.26617	0.0192232	0.696483	0.0229215	0.523163	TRUE	6	361.518	0.134292	FALSE
oar-miR-200a	30.4629	203.301	FALSE	0.143841	1.48792	0.163921	11	FALSE	0.163921	4.8685	-0.0802841	0.443859	0.010418	0.174313	-0.396929	-0.151374	0.109214	0.245015	0.202367	0.223685	0.194445	0.230122	0.200254	4.77286	0.584021	0.107528	0.285429	-0.363104	-0.0710976	44.5777	-0.32767	2.19334	0.0465742	0.896468	-1.72486	-0.755912	0	0.743161	0.0282829	0.962853	0.370003	0.0845521	0.449702	TRUE	5	285.686	0.0236333	FALSE
oar-miR-200b	34.3211	277.683	FALSE	0.157976	1.3681	0.175337	11	FALSE	0.175337	5.01426	-0.446522	0.230395	0.0325182	0.200561	-0.175662	0.158712	0.111446	0.251746	0.207169	0.227328	0.197742	0.231171	0.200783	4.47231	0.79723	0.579303	0.761107	0.339068	0.716688	44.9926	-1.7737	1.11211	0.143045	1.01426	-0.759878	0.790465	0	0.0761129	0.266089	0.886255	0.310459	0.447328	0.429256	TRUE	6	295.374	0.078471	FALSE
oar-miR-200c	15.9907	163.049	FALSE	0.48237	2.4526	0.515719	9	FALSE	0.515719	3.9241	0.229028	0.412562	-0.461023	-0.631525	0.324603	0.126359	0.184996	0.323048	0.292163	0.312387	0.288492	0.310673	0.286797	4.27134	0.185854	-1.0279	-1.17303	0.106195	-0.185542	21.2118	0.708959	1.41209	-1.47581	-2.18906	1.04484	0.440586	7.43129e-100	0.47835	0.157922	0.139996	0.0285927	0.296098	0.659512	TRUE	8	267.196	0.115504	FALSE
oar-miR-21	9662.22	2.12271e+07	FALSE	0.226297	0.425382	0.212878	7	FALSE	0.212878	13.24	-0.0222394	0.235179	0.0769232	-0.47165	0.220419	-0.0386243	0.11242	0.248382	0.209654	0.23225	0.201409	0.232254	0.201412	13.2134	0.288062	0.115634	-0.492278	0.2814	-0.015805	117.773	-0.0895371	1.12175	0.331208	-2.34175	0.949042	-0.191768	0	0.928655	0.26197	0.740487	0.0191937	0.342599	0.847924	TRUE	5	714.527	0.0387516	FALSE
oar-miR-218a	247.297	4243.08	FALSE	0.0617623	0.553323	0.0674366	9	FALSE	0.0674366	7.95905	-0.0691746	-0.218943	0.14812	0.095467	0.119708	-0.0751725	0.0655927	0.161395	0.131681	0.146865	0.124589	0.147535	0.125878	7.88527	-0.153601	0.22958	0.172383	0.199779	-0.00391162	121.341	-0.428604	-1.66268	1.00854	0.766257	0.811391	-0.597185	0	0.668211	0.0963773	0.313194	0.443524	0.417141	0.550384	TRUE	4	405.229	0.176366	FALSE
oar-miR-22-3p	195378	7.80962e+09	FALSE	0.169677	0.422187	0.138191	11	FALSE	0.138191	17.5488	-0.199502	0.25469	-0.162928	-0.373791	0.35682	0.124721	0.0907773	0.211708	0.17543	0.196322	0.167961	0.196322	0.167961	17.3235	0.498439	0.0455539	-0.172647	0.61813	0.357927	193.317	-0.942345	1.45181	-0.829901	-2.22546	1.81752	0.742559	0	0.346016	0.146555	0.406595	0.0260504	0.069137	0.457749	TRUE	5	922.009	0.0302432	FALSE
oar-miR-221	3138.04	693009	FALSE	0.0660245	0.432369	0.0645906	8	FALSE	0.0645906	11.6279	-0.01435	-0.0769111	0.129468	-0.210331	0.138411	0.0337196	0.0623957	0.153921	0.125044	0.141326	0.119278	0.141377	0.119328	11.6127	-0.0643428	0.150882	-0.201454	0.160259	0.0499485	186.357	-0.0932302	-0.615071	0.91609	-1.76337	0.979023	0.282579	0	0.925721	0.538508	0.35962	0.077838	0.327569	0.7775	TRUE	4	589.991	0.117135	FALSE
oar-miR-23a	5979.74	1.86899e+06	FALSE	0.0372602	0.427451	0.0412435	12	FALSE	0.0412435	12.528	-0.233574	-0.218571	0.314775	-0.000421853	-0.00172425	0.139523	0.0498899	0.125413	0.101182	0.114754	0.0963637	0.114823	0.0964067	12.2854	0.0191984	0.566953	0.242142	0.240795	0.38477	251.113	-1.86243	-2.16018	2.74305	-0.00437771	-0.0150167	1.44723	0	0.0625421	0.0307591	0.0060872	0.996507	0.988019	0.147832	TRUE	4	620.671	0.0557357	FALSE
oar-miR-23b	10685.5	2.16755e+07	FALSE	0.121735	0.42506	0.133869	8	FALSE	0.133869	13.3505	-0.233335	-0.392842	0.286304	-0.180058	0.16361	0.35633	0.0893934	0.20915	0.173127	0.19382	0.165707	0.193832	0.165707	13.088	-0.158387	0.576995	0.0713072	0.442321	0.640834	149.346	-1.11564	-2.2691	1.47716	-1.08661	0.844082	2.15036	0	0.264578	0.0232624	0.139631	0.27721	0.398624	0.0315264	TRUE	5	705.598	0.0289905	FALSE
oar-miR-25	31431.5	6.07697e+07	FALSE	0.0521005	0.423054	0.0630909	8	FALSE	0.0630909	14.9242	0.0322324	-0.127897	0.183643	0.302399	-0.186977	-0.203392	0.0615265	0.151961	0.123383	0.139601	0.117694	0.139613	0.117711	14.9583	-0.166288	0.158086	0.277092	-0.229858	-0.243462	242.565	0.212109	-1.03659	1.31548	2.56938	-1.33925	-1.72789	0	0.832022	0.299927	0.188347	0.0101881	0.180489	0.0840076	TRUE	4	758.996	0.0626426	FALSE
oar-miR-26a	668354	3.04737e+10	FALSE	0.0641366	0.42207	0.0795802	8	FALSE	0.0795802	19.3332	-0.0775217	-0.152865	0.236966	0.234689	-0.152488	-0.0887696	0.0690365	0.168331	0.137306	0.154981	0.131093	0.154982	0.131094	19.25	-0.0760697	0.334107	0.326551	-0.0782574	-0.00879857	280.044	-0.460531	-1.11331	1.529	1.79024	-0.983907	-0.677145	0	0.645135	0.265574	0.126265	0.0734153	0.325161	0.498314	TRUE	4	993.955	0.137769	FALSE
oar-miR-26b	36892.6	7.85094e+07	FALSE	0.057652	0.422901	0.0625422	8	FALSE	0.0625422	15.1631	-0.110562	-0.0756841	0.30642	0.102925	-0.127999	-0.095091	0.0612572	0.151365	0.122875	0.139041	0.117211	0.139052	0.117222	15.0461	0.0387893	0.437526	0.222883	-0.0169614	0.0191329	247.532	-0.730435	-0.615943	2.20381	0.878118	-0.920516	-0.811207	0	0.465125	0.537932	0.0275375	0.379879	0.357303	0.417247	TRUE	4	770.887	0.159265	FALSE
oar-miR-27a	70320.5	1.56558e+08	FALSE	0.0232421	0.422483	0.0271218	12	FALSE	0.0271218	16.0967	-0.0922306	-0.132896	0.314122	-0.019441	-0.115953	0.0464072	0.0404013	0.102692	0.0825055	0.0938809	0.0785596	0.09389	0.0785653	16.0021	-0.040255	0.414968	0.0748644	-0.0237352	0.14154	398.419	-0.898126	-1.61075	3.34596	-0.247468	-1.23499	0.590683	0	0.369118	0.107234	0.000819978	0.804546	0.216835	0.554733	TRUE	4	787.446	0.0744384	FALSE
oar-miR-299-5p	74.1798	409.665	FALSE	0.0545593	0.859746	0.0647782	12	FALSE	0.0647782	6.20844	0.248484	-0.116556	-0.14638	0.171896	-0.145916	-0.0115248	0.0687643	0.166912	0.138419	0.152721	0.12919	0.15505	0.132636	6.47449	-0.387609	-0.420745	-0.0880581	-0.42056	-0.278008	90.2858	1.48871	-0.84205	-0.958479	1.33057	-0.941094	-0.0868908	0	0.136562	0.39976	0.337821	0.183329	0.346657	0.930758	TRUE	5	318.906	0.136981	FALSE
oar-miR-29a	7916.88	4.70258e+06	FALSE	0.0702298	0.426123	0.0759204	8	FALSE	0.0759204	12.9357	-0.0976812	-0.175978	0.275226	0.225526	-0.11836	-0.108726	0.067502	0.165056	0.134507	0.151841	0.128362	0.151883	0.128414	12.8311	-0.078503	0.395209	0.338015	-0.0204657	-0.00798366	191.634	-0.591806	-1.30832	1.8126	1.75695	-0.779283	-0.846682	0	0.553981	0.190766	0.069894	0.0789269	0.435813	0.397172	TRUE	4	663.99	0.0751542	FALSE
oar-miR-29b	42.6864	420.953	FALSE	0.170137	1.18269	0.186719	11	FALSE	0.186719	5.41741	0.14945	-0.227876	0.616508	-0.108288	-0.428094	-0.00169726	0.112244	0.247738	0.211221	0.227412	0.200869	0.234012	0.202799	5.59508	-0.432182	0.526785	-0.296556	-0.675965	-0.179529	48.2645	0.603257	-1.07885	2.71097	-0.539096	-1.82937	-0.00836919	0	0.546338	0.280653	0.00670863	0.589821	0.0673446	0.993322	TRUE	5	312.649	0.356328	FALSE
oar-miR-30a-3p	2615.6	310629	FALSE	0.0525503	0.434435	0.0567244	7	FALSE	0.0567244	11.3376	-0.0769344	-0.120409	0.139358	0.175713	-0.116984	-0.000736739	0.0585557	0.145361	0.117826	0.133265	0.112259	0.133395	0.112405	11.2566	-0.0430463	0.226242	0.261359	-0.0409278	0.0802576	193.62	-0.529266	-1.02193	1.04572	1.56525	-0.876973	-0.00655432	0	0.596621	0.306816	0.29569	0.117525	0.380501	0.99477	TRUE	4	571.841	0.0163192	FALSE
oar-miR-30a-5p	61320.7	2.31865e+08	FALSE	0.0616442	0.422551	0.0626832	8	FALSE	0.0626832	15.9005	-0.0294648	-0.110194	0.214527	0.127569	-0.110085	-0.0923438	0.0613199	0.151502	0.122992	0.139176	0.117325	0.139182	0.117332	15.8693	-0.0826765	0.255628	0.162442	-0.0840284	-0.0638498	259.304	-0.194485	-0.89594	1.5414	1.08731	-0.790941	-0.787031	0	0.845796	0.370285	0.123219	0.276899	0.428979	0.431263	TRUE	4	808.684	0.147388	FALSE
oar-miR-30b	1048.98	118872	FALSE	0.0915393	0.452975	0.095543	8	FALSE	0.095543	10.026	-0.0830839	-0.196969	0.444192	0.0897249	-0.173395	-0.0804633	0.0760145	0.183019	0.150039	0.168467	0.143162	0.168805	0.143437	9.93548	-0.116559	0.565983	0.184255	-0.0953181	0.00645957	131.896	-0.453963	-1.31279	2.63667	0.626736	-1.02719	-0.560967	0	0.649856	0.189255	0.00837233	0.530832	0.304331	0.57482	TRUE	5	522.855	0.100264	FALSE
oar-miR-30c	7386.55	3.80847e+06	FALSE	0.0696503	0.426417	0.0708368	8	FALSE	0.0708368	12.84	-0.147475	-0.113426	0.187198	0.160191	-0.0104045	-0.0760759	0.0652245	0.160128	0.130296	0.147202	0.124315	0.147236	0.124366	12.6828	0.0395084	0.354198	0.322642	0.14625	0.0786231	196.859	-0.920985	-0.870525	1.27171	1.28859	-0.0706654	-0.611709	0	0.357058	0.384013	0.203476	0.197542	0.943664	0.54073	TRUE	4	656.634	0.102407	FALSE
oar-miR-30d	58865.1	6.48206e+07	FALSE	0.0172722	0.422573	0.019247	12	FALSE	0.019247	15.8315	-0.109525	-0.0231714	-0.0185912	-0.0328789	0.0341518	0.150024	0.0340528	0.0871129	0.0698205	0.0795484	0.0664537	0.0795536	0.0664596	15.7201	0.0880727	0.0926239	0.0783082	0.146119	0.262842	464.912	-1.25728	-0.331871	-0.233709	-0.494765	0.429293	2.25737	0	0.208652	0.739987	0.815211	0.620766	0.66771	0.023985	TRUE	3	761.61	0.0524488	FALSE
oar-miR-323a-3p	72.6235	433.271	FALSE	0.0646458	0.869127	0.0751916	14	FALSE	0.0751916	6.17679	0.152348	0.142199	-0.357971	-0.0911897	0.0821753	0.0724418	0.0732439	0.177133	0.144963	0.163044	0.138385	0.162502	0.13996	6.3417	-0.016026	-0.546578	-0.259851	-0.0773413	-0.0893779	84.3318	0.860076	0.980932	-2.19555	-0.658958	0.505689	0.517588	0	0.389747	0.326626	0.0281245	0.509923	0.613075	0.604746	TRUE	5	321.963	0.129035	FALSE
oar-miR-323c	622.389	146831	FALSE	0.2874	0.474192	0.292073	7	FALSE	0.292073	9.25811	0.0728709	0.209574	-0.373265	-0.277898	0.223342	0.145381	0.131738	0.275394	0.236695	0.259602	0.228197	0.259539	0.228229	9.35067	0.149193	-0.549363	-0.408775	0.178559	0.0724635	70.2768	0.264605	0.885417	-1.43784	-1.2178	0.860534	0.636995	0	0.791313	0.375932	0.150481	0.223301	0.389495	0.524128	TRUE	6	522.049	0.283275	FALSE
oar-miR-329b-3p	233.375	3945.17	FALSE	0.0516717	0.561155	0.0563661	10	FALSE	0.0563661	7.83346	-0.182256	-0.0508064	-0.290067	0.137936	0.293612	0.0915871	0.0605534	0.150761	0.12193	0.137148	0.115371	0.136612	0.116525	7.64067	0.140322	-0.110344	0.334572	0.499376	0.286999	129.365	-1.20891	-0.416684	-2.11499	1.19559	2.14924	0.785986	0	0.226698	0.67691	0.0344305	0.231857	0.0316153	0.431875	TRUE	5	394.302	0.0976448	FALSE
oar-miR-329b-5p	12.419	19.0735	FALSE	0.0573614	3.03659	0.093919	10	FALSE	0.093919	3.58895	-0.040875	0.340853	-0.182619	0.11908	-0.135934	-0.100503	0.102782	0.236279	0.191096	0.212576	0.183139	0.219211	0.192745	3.54091	0.418311	-0.157284	0.17644	-0.106486	-0.061666	34.9181	-0.172995	1.78368	-0.859078	0.650215	-0.620103	-0.521432	3.95238e-267	0.862656	0.0744759	0.390298	0.515553	0.53519	0.602066	TRUE	5	211.225	0.284061	FALSE
oar-miR-362	79.192	301.234	FALSE	0.0281769	0.832042	0.0363127	11	FALSE	0.0363127	6.29057	-0.187873	0.107072	0.0596636	-0.0576593	-0.0432344	0.122034	0.0546405	0.139476	0.110373	0.121363	0.104696	0.124819	0.106212	6.09362	0.306858	0.258652	0.137985	0.152128	0.321855	115.127	-1.34698	0.970095	0.491611	-0.550729	-0.346376	1.14896	0	0.177985	0.331999	0.622995	0.58182	0.72906	0.250572	TRUE	4	307.417	0.0972708	FALSE
oar-miR-369-3p	58.2784	739.04	FALSE	0.167718	0.979181	0.181195	10	FALSE	0.181195	5.85866	-0.0338604	0.221252	-0.115168	-0.382681	0.109502	0.200958	0.108866	0.243623	0.203965	0.225479	0.197212	0.225964	0.196787	5.81851	0.284183	-0.0917682	-0.378668	0.165603	0.259515	53.8151	-0.138987	1.08475	-0.510769	-1.94046	0.484601	1.0212	0	0.889461	0.278032	0.609513	0.052324	0.627959	0.30716	TRUE	5	334.432	0.0390971	FALSE
oar-miR-369-5p	81.0983	1021.74	FALSE	0.120312	0.822404	0.130754	10	FALSE	0.130754	6.35017	-0.0224136	0.22711	-0.104525	-0.186222	0.144591	-0.0585363	0.0925889	0.215752	0.178108	0.198319	0.171109	0.198682	0.17251	6.32477	0.269494	-0.0900815	-0.173228	0.185146	-0.0370946	68.5845	-0.103886	1.27513	-0.527053	-1.08832	0.727748	-0.339322	0	0.91726	0.202264	0.598157	0.276453	0.466768	0.734367	TRUE	4	347.866	0.151766	FALSE
oar-miR-370-3p	964.992	96070.2	FALSE	0.0850988	0.45567	0.0903197	8	FALSE	0.0903197	9.8839	0.287349	0.227174	-0.57367	-0.129701	0.0662316	0.122623	0.0739738	0.178643	0.146225	0.164875	0.139728	0.164727	0.139851	10.1954	-0.0733458	-0.924584	-0.446664	-0.240753	-0.183634	133.614	1.60851	1.5536	-3.47943	-0.92824	0.402068	0.876808	0	0.107723	0.12028	0.000502479	0.353283	0.687634	0.380591	TRUE	6	514.194	0.0841828	FALSE
oar-miR-370-5p	11.5727	39.778	FALSE	0.125961	3.22779	0.167241	12	FALSE	0.167241	3.55425	0.476454	-0.0496399	-0.334973	-0.366869	0.129635	0.145395	0.122499	0.25803	0.227378	0.246359	0.220056	0.244608	0.217726	4.12886	-0.631189	-0.972939	-0.988499	-0.422086	-0.411751	29.0146	1.8465	-0.218315	-1.35969	-1.66717	0.529972	0.66779	4.30076e-185	0.0648192	0.827184	0.173927	0.0954812	0.596131	0.504268	TRUE	6	221.272	0.133488	FALSE
oar-miR-374a	69.9962	982.439	FALSE	0.190552	0.885909	0.202444	10	FALSE	0.202444	6.135	-0.144607	-0.0164974	0.319071	0.0642289	-0.0706256	-0.151566	0.113725	0.251311	0.211957	0.23212	0.202682	0.234112	0.204975	5.9608	0.155793	0.542304	0.244779	0.0922108	0.00709359	53.9458	-0.575411	-0.0778334	1.3746	0.316895	-0.301675	-0.739437	0	0.565013	0.937961	0.169257	0.751323	0.7629	0.459642	TRUE	5	351.039	0.101581	FALSE
oar-miR-374b	184.569	3916.4	FALSE	0.106952	0.597947	0.114502	10	FALSE	0.114502	7.52653	-0.06068	-0.0246011	0.382129	0.086487	-0.222471	-0.16086	0.0848102	0.200816	0.165548	0.184047	0.157736	0.185715	0.159193	7.45906	0.0412959	0.482514	0.158714	-0.174996	-0.102458	88.7456	-0.302168	-0.148603	2.07626	0.548303	-1.19792	-1.01047	0	0.762524	0.881867	0.0378698	0.583484	0.230949	0.31227	TRUE	4	402.499	0.130719	FALSE
oar-miR-376a-5p	39.9865	432.901	FALSE	0.182962	1.23405	0.199741	12	FALSE	0.199741	5.3313	0.150256	0.316633	-0.245281	-0.376974	0.238683	-0.0833151	0.115762	0.253357	0.213721	0.236391	0.207624	0.23575	0.20864	5.51273	0.171712	-0.467653	-0.598705	0.0957846	-0.273674	46.0541	0.59306	1.48153	-1.03761	-1.81566	1.01244	-0.399325	0	0.553141	0.138466	0.299453	0.0694229	0.311326	0.689653	TRUE	5	310.206	0.0387906	FALSE
oar-miR-377-5p	69.0894	579.033	FALSE	0.0667889	0.891997	0.0767004	14	FALSE	0.0767004	6.07907	-0.121992	0.376241	-0.357665	-0.242536	0.233084	0.112871	0.074353	0.181451	0.145559	0.16505	0.141035	0.163576	0.141569	5.94632	0.526561	-0.249344	-0.120339	0.381126	0.250559	81.7596	-0.672315	2.58481	-2.16701	-1.71969	1.42493	0.797287	0	0.501383	0.00974327	0.0302341	0.085489	0.154177	0.425284	TRUE	5	318.385	0.109771	FALSE
oar-miR-379-3p	179.9	3451.48	FALSE	0.0800112	0.602512	0.0870197	8	FALSE	0.0870197	7.47241	-0.105542	0.139534	-0.255477	-0.239385	0.230748	0.230126	0.0746205	0.180788	0.147389	0.165607	0.141081	0.165302	0.141151	7.35772	0.261037	-0.158349	-0.135057	0.361047	0.354673	100.139	-0.58379	0.946702	-1.54267	-1.69679	1.39592	1.63036	0	0.559361	0.343791	0.12291	0.0897372	0.16274	0.103025	TRUE	4	391.147	0.171193	FALSE
oar-miR-379-5p	176.915	14252.9	FALSE	0.271198	0.605558	0.278629	7	FALSE	0.278629	7.42199	0.0433385	0.416828	-0.0782503	-0.595929	-0.0504554	0.264472	0.129765	0.272951	0.233839	0.256681	0.226076	0.256987	0.22568	7.47668	0.423244	-0.149467	-0.731872	-0.115848	0.244274	57.1957	0.158777	1.78255	-0.304855	-2.63596	-0.196335	1.17189	0	0.873844	0.07466	0.760477	0.00838988	0.844348	0.241243	TRUE	6	426.462	0.221543	FALSE
oar-miR-380-3p	2821.35	870055	FALSE	0.0657602	0.43353	0.0703184	8	FALSE	0.0703184	11.432	-0.0381509	0.270938	-0.417353	-0.202269	0.270756	0.116085	0.065098	0.159868	0.130021	0.14698	0.124119	0.146918	0.124158	11.3913	0.321678	-0.39872	-0.168252	0.325501	0.160535	175.612	-0.23864	2.08379	-2.83952	-1.62964	1.8429	0.93498	0	0.811385	0.0371791	0.0045182	0.103177	0.0653434	0.349799	TRUE	5	584.452	0.173076	FALSE
oar-miR-381-3p	77.8463	1139.54	FALSE	0.124339	0.83913	0.13468	8	FALSE	0.13468	6.27715	0.157369	0.204084	-0.175332	-0.350809	-0.0432603	0.207951	0.094012	0.217542	0.180569	0.201087	0.174076	0.201951	0.173782	6.4556	0.0413845	-0.372864	-0.553771	-0.226488	0.0437703	66.7697	0.723397	1.13022	-0.871919	-2.01526	-0.214212	1.19662	0	0.469436	0.258382	0.383253	0.0438774	0.830382	0.231454	TRUE	4	344.975	0.444706	FALSE
oar-miR-382-5p	232.207	8707.77	FALSE	0.102655	0.561855	0.109407	11	FALSE	0.109407	7.83373	-0.0143468	0.254991	-0.258426	-0.438656	0.262102	0.194339	0.0825604	0.196351	0.161247	0.180986	0.154886	0.18073	0.154677	7.81786	0.286075	-0.264455	-0.446385	0.299805	0.220537	94.8848	-0.073067	1.58137	-1.42788	-2.83211	1.45024	1.25642	0	0.941753	0.113794	0.153327	0.00462417	0.146991	0.208964	TRUE	5	416.27	0.167425	FALSE
oar-miR-3955-5p	42.1957	224.374	FALSE	0.106153	1.19154	0.120496	13	FALSE	0.120496	5.39196	0.13623	0.157246	-0.19506	-0.22706	0.0794128	0.0492338	0.0930658	0.215969	0.179168	0.198841	0.172493	0.199393	0.173675	5.54666	0.0145422	-0.370516	-0.397358	-0.0668471	-0.102025	57.937	0.630786	0.877645	-0.980982	-1.31634	0.398274	0.283482	0	0.528181	0.380136	0.326602	0.188058	0.690428	0.776807	TRUE	5	299.056	0.0957903	FALSE
oar-miR-3956-3p	56.4511	2376.01	FALSE	0.556851	0.997215	0.566948	8	FALSE	0.566948	5.73791	0.395302	0.299682	-0.78171	-0.277351	0.189585	0.174495	0.185093	0.323248	0.293301	0.312842	0.286043	0.312035	0.28614	6.33323	-0.205263	-1.76684	-0.950477	-0.326297	-0.373718	31.0001	1.22291	1.02175	-2.49874	-0.969611	0.607576	0.609823	5.36595e-211	0.221364	0.306897	0.0124636	0.33224	0.543468	0.541979	TRUE	9	360.663	0.0503559	FALSE
oar-miR-3956-5p	26.9833	410.326	FALSE	0.411947	1.62537	0.433627	8	FALSE	0.433627	4.67993	0.325029	0.0795121	-0.83287	-0.0575539	0.287669	0.198216	0.166924	0.310488	0.277251	0.299625	0.268586	0.296739	0.269464	5.14116	-0.361604	-1.62868	-0.531454	-0.0783581	-0.219296	28.0364	1.04683	0.286787	-2.77971	-0.214285	0.969434	0.735593	5.85534e-173	0.295176	0.774275	0.00544078	0.830325	0.332329	0.461979	TRUE	9	301.631	0.0747627	FALSE
oar-miR-3957-3p	13.0307	54.0513	FALSE	0.136467	2.91386	0.171593	10	FALSE	0.171593	3.63452	0.325341	0.60669	-0.703796	-0.290511	-0.00904262	0.0713215	0.122835	0.260418	0.218622	0.252541	0.218732	0.24681	0.218826	4.03044	0.282623	-1.2479	-0.72187	-0.406674	-0.315731	29.5886	1.2493	2.77506	-2.78686	-1.32816	-0.0366379	0.325927	2.09595e-192	0.211555	0.00551911	0.00532219	0.184126	0.970774	0.744479	TRUE	7	226.869	0.13083	FALSE
oar-miR-3957-5p	27.7542	179.618	FALSE	0.132473	1.59195	0.150648	13	FALSE	0.150648	4.74428	0.296653	0.313157	-0.245059	-0.423744	-0.286984	0.345979	0.106187	0.236863	0.198723	0.22088	0.194933	0.224832	0.19194	5.09038	-0.00285495	-0.624742	-0.809271	-0.675497	0.0305801	44.6786	1.25242	1.57585	-1.10947	-2.17379	-1.27644	1.80254	0	0.210416	0.115061	0.267229	0.029721	0.201802	0.0714606	TRUE	6	274.23	0.0896179	FALSE
oar-miR-3958-3p	2227.24	1.88685e+06	FALSE	0.172902	0.4366	0.178347	7	FALSE	0.178347	11.0631	-0.106181	0.394418	-0.467954	-0.472998	0.531733	0.120989	0.103131	0.233498	0.195422	0.217509	0.187519	0.217436	0.18751	10.9392	0.555106	-0.407425	-0.388833	0.724315	0.254856	107.272	-0.454741	2.01828	-2.15143	-2.5224	2.44546	0.645239	0	0.649296	0.0435618	0.0314427	0.0116557	0.0144666	0.518772	TRUE	6	598.207	0.612471	FALSE
oar-miR-3958-5p	11.6592	45.4884	FALSE	0.2099	3.20697	0.250707	11	FALSE	0.250707	3.51928	0.119598	0.0102544	-0.553512	-0.236535	0.506514	0.153682	0.141826	0.287406	0.25095	0.273961	0.242376	0.266046	0.242498	3.67458	-0.143184	-0.857751	-0.429942	0.465229	0.0234308	24.814	0.416128	0.0408621	-2.0204	-0.9759	1.90386	0.633744	6.32612e-136	0.677317	0.967406	0.0433416	0.329114	0.0569286	0.526248	TRUE	6	230.445	0.0921555	FALSE
oar-miR-3959-5p	85.8294	1742.16	FALSE	0.237857	0.800334	0.249195	10	FALSE	0.249195	6.43469	0.0518362	0.206596	-0.0193813	-0.20919	-0.0114697	-0.0183883	0.124419	0.265968	0.226702	0.248944	0.218542	0.249626	0.219289	6.49889	0.170538	-0.0872874	-0.29887	-0.0778896	-0.0848148	51.718	0.194896	0.911312	-0.077854	-0.957206	-0.0459477	-0.0838541	0	0.845474	0.362131	0.937944	0.338463	0.963352	0.933172	TRUE	4	372.893	0.302725	FALSE
oar-miR-409-3p	9940.78	2.53747e+07	FALSE	0.199631	0.425288	0.176144	7	FALSE	0.176144	13.2471	0.109809	0.226942	-0.537664	-0.283849	0.362783	0.121986	0.102386	0.232215	0.19428	0.216283	0.186337	0.216268	0.186341	13.3747	0.120331	-0.737213	-0.434804	0.281754	0.00429199	129.384	0.472875	1.16812	-2.48592	-1.52331	1.67747	0.65464	0	0.636302	0.24276	0.0129216	0.127681	0.0934509	0.5127	TRUE	6	709.746	0.124084	FALSE
oar-miR-409-5p	154.164	15693.3	FALSE	0.347391	0.632644	0.354246	7	FALSE	0.354246	7.21428	-0.260812	0.280969	-0.0490833	-0.537241	0.249502	0.316669	0.145899	0.292172	0.254208	0.276467	0.246193	0.276507	0.245852	6.86286	0.684928	0.289187	-0.27891	0.66602	0.720063	49.447	-0.892667	1.10527	-0.177537	-2.18219	0.902338	1.28805	0	0.372036	0.269042	0.859086	0.0290953	0.366877	0.197729	TRUE	6	423.624	0.214682	FALSE
oar-miR-410-3p	883.759	239027	FALSE	0.249487	0.458762	0.254502	7	FALSE	0.254502	9.77332	0.126622	0.240362	-0.261462	-0.428649	0.19347	0.129662	0.123029	0.263876	0.224917	0.247808	0.216541	0.247787	0.216534	9.92959	0.116216	-0.468072	-0.636584	0.0733565	-0.0113403	79.4391	0.479853	1.06867	-1.0551	-1.97953	0.78079	0.598809	0	0.631332	0.285219	0.29138	0.0477561	0.434926	0.5493	TRUE	6	543.37	0.0899076	FALSE
oar-miR-411a-3p	319.043	15555.4	FALSE	0.130459	0.523795	0.133545	8	FALSE	0.133545	8.29014	-0.139245	0.292733	-0.118744	-0.251488	0.0374122	0.179337	0.0903924	0.211345	0.174619	0.195293	0.167442	0.195488	0.167535	8.13311	0.470718	0.0262548	-0.110491	0.198229	0.347721	91.7128	-0.658851	1.67641	-0.608032	-1.50195	0.191379	1.07044	0	0.509992	0.0936586	0.543167	0.133111	0.848229	0.28442	TRUE	4	447.419	0.150336	FALSE
oar-miR-411a-5p	2698.84	1.0559e+06	FALSE	0.14201	0.434052	0.132103	10	FALSE	0.132103	11.4077	0.138798	0.018868	0.158548	-0.294332	-0.107867	0.085991	0.0889043	0.20822	0.172299	0.192893	0.164926	0.192963	0.164946	11.5634	-0.135519	0.0182949	-0.468204	-0.274199	-0.0644523	128.315	0.666596	0.109507	0.82195	-1.78463	-0.559005	0.521329	0	0.50503	0.9128	0.411106	0.0743213	0.576158	0.602138	TRUE	5	604.487	0.586412	FALSE
oar-miR-412-3p	219.363	36770.3	FALSE	0.433581	0.570042	0.437378	7	FALSE	0.437378	7.72234	0.0920322	0.490796	-0.419214	-0.498364	0.28534	0.0494146	0.161105	0.306383	0.271058	0.29262	0.263071	0.292464	0.263058	7.8516	0.471622	-0.692666	-0.733652	0.246529	-0.069731	47.9337	0.300383	1.81067	-1.43262	-1.89441	0.975641	0.187847	0	0.763885	0.0701925	0.151966	0.0581707	0.329243	0.850997	TRUE	7	454.72	0.132297	FALSE
oar-miR-412-5p	11.09	75.9859	FALSE	0.353281	3.34993	0.400709	10	FALSE	0.400709	3.42113	0.0880982	0.519724	-0.543188	-0.448568	0.379338	0.00459753	0.170994	0.314466	0.278099	0.302461	0.275775	0.298253	0.275497	3.54973	0.51466	-0.888794	-0.688404	0.379121	-0.122911	20.0073	0.280152	1.86885	-1.79589	-1.62657	1.27187	0.0166882	4.75663e-89	0.779361	0.061644	0.0725114	0.103828	0.20342	0.986685	TRUE	7	237.362	0.0613604	FALSE
oar-miR-431	17.0325	488.091	FALSE	1.12317	2.3284	1.15154	7	FALSE	1.15154	4.04955	0.287039	0.100634	-0.0667766	-0.448287	-0.209639	0.337032	0.264546	0.341921	0.334758	0.340876	0.331426	0.341058	0.331089	4.6227	-0.409172	-0.700351	-1.29904	-0.986351	-0.0596892	15.3075	0.839487	0.300618	-0.195897	-1.3526	-0.614672	1.01795	6.80921e-53	0.401196	0.763706	0.844691	0.176183	0.538771	0.308701	TRUE	8	283.686	0.822458	FALSE
oar-miR-432	1677	766146	FALSE	0.16524	0.441383	0.161584	6	FALSE	0.161584	10.6526	0.140446	0.310695	-0.543185	-0.56978	0.325188	0.336642	0.0982816	0.225181	0.187715	0.209422	0.180032	0.209331	0.179959	10.814	0.175705	-0.771368	-0.774667	0.202319	0.200341	108.389	0.623702	1.65514	-2.59373	-3.16488	1.55346	1.87066	0	0.532823	0.0978959	0.00949405	0.00155146	0.120312	0.0613927	TRUE	6	573.706	0.0933432	FALSE
oar-miR-433-3p	194.875	6155.72	FALSE	0.0861754	0.588643	0.0928525	10	FALSE	0.0928525	7.54478	0.105458	0.36008	-0.619721	-0.417813	0.276972	0.295029	0.0767937	0.184571	0.150847	0.170771	0.145204	0.169505	0.144743	7.65988	0.263451	-0.781101	-0.55235	0.18174	0.19346	98.2473	0.571367	2.38705	-3.62895	-2.87742	1.634	2.03829	0	0.567751	0.0169842	0.000284575	0.00400938	0.102259	0.0415206	TRUE	6	396.681	0.0832849	FALSE
oar-miR-485-3p	453.782	37894.7	FALSE	0.12804	0.493576	0.134268	9	FALSE	0.134268	8.78097	-0.000519585	0.0600652	-0.441242	-0.116602	0.166319	0.331984	0.090298	0.210937	0.174675	0.195467	0.167169	0.195274	0.167221	8.78038	0.0649936	-0.485999	-0.123418	0.183606	0.353513	97.2444	-0.00246323	0.343867	-2.25738	-0.697509	0.851723	1.9853	0	0.998035	0.730946	0.0239846	0.485485	0.394368	0.0471106	TRUE	6	472.848	0.0227199	FALSE
oar-miR-485-5p	845.595	93869.3	FALSE	0.118679	0.460421	0.132014	8	FALSE	0.132014	9.68552	0.141103	0.145216	-0.433164	0.0148528	-0.0710626	0.20306	0.0891785	0.208728	0.172741	0.193452	0.165304	0.193448	0.16543	9.84394	-0.00299596	-0.635019	-0.142651	-0.236514	0.0571533	108.608	0.676015	0.840659	-2.23913	0.0898514	-0.367348	1.22746	0	0.499031	0.400539	0.0251476	0.928405	0.71336	0.219648	TRUE	5	518.489	0.0237498	FALSE
oar-miR-487a-3p	12.2521	69.2944	FALSE	0.365002	3.07221	0.412529	10	FALSE	0.412529	3.62547	0.315356	0.193096	-0.235036	-0.20768	-0.230354	0.16462	0.170699	0.312934	0.280351	0.300054	0.273298	0.302474	0.273848	4.07315	-0.204971	-0.769045	-0.703149	-0.767583	-0.246178	21.239	1.00774	0.688766	-0.783312	-0.759903	-0.761565	0.601135	4.16666e-100	0.31358	0.49097	0.433444	0.447312	0.44632	0.54775	TRUE	7	248.003	0.102433	FALSE
oar-miR-487b-3p	482.868	20303.4	FALSE	0.068951	0.489266	0.0742802	11	FALSE	0.0742802	8.90585	-0.0353878	0.196363	-0.248747	-0.118747	0.189761	0.016762	0.0677071	0.165699	0.134802	0.152098	0.128733	0.152014	0.129119	8.86795	0.242163	-0.224955	-0.0850524	0.238331	0.0552595	131.535	-0.213567	1.45668	-1.63544	-0.922428	1.24832	0.129818	0	0.830885	0.145205	0.101957	0.356305	0.211915	0.89671	TRUE	4	457.413	0.0800509	FALSE
oar-miR-493-3p	1294.74	358105	FALSE	0.105974	0.4471	0.111446	9	FALSE	0.111446	10.3006	0.097021	0.514822	-0.442794	-0.345639	0.204039	-0.0274429	0.0819091	0.194781	0.160201	0.180058	0.153349	0.179969	0.153419	10.4076	0.437943	-0.58717	-0.470806	0.113819	-0.135945	125.756	0.498103	3.21359	-2.45917	-2.25394	1.13374	-0.178875	0	0.618412	0.00131085	0.0139259	0.0242001	0.256902	0.858036	TRUE	5	542.557	0.176401	FALSE
oar-miR-493-5p	1203.3	339998	FALSE	0.122822	0.449006	0.128448	7	FALSE	0.128448	10.1763	-0.102928	0.36737	-0.389531	-0.438012	0.26396	0.299146	0.0878648	0.206348	0.170462	0.191056	0.163288	0.19097	0.163224	10.061	0.507577	-0.312005	-0.349195	0.404323	0.432302	115.818	-0.498808	2.15514	-2.03883	-2.68246	1.38221	1.83273	0	0.617915	0.0311505	0.0414669	0.00730837	0.166908	0.0668429	TRUE	5	542.097	0.270462	FALSE
oar-miR-494-3p	132.35	4053.45	FALSE	0.243789	0.667358	0.252826	8	FALSE	0.252826	7.05535	0.112994	0.13989	-0.188537	-0.256042	0.157834	0.0338643	0.124246	0.265582	0.22662	0.249211	0.218324	0.249219	0.218675	7.1953	0.0190424	-0.365147	-0.427189	0.0479321	-0.102	56.7852	0.425458	0.61729	-0.756535	-1.17276	0.633316	0.154861	0	0.670503	0.537044	0.449328	0.240891	0.526527	0.876931	TRUE	5	404.53	0.0575521	FALSE
oar-miR-494-5p	13.0188	22.92	FALSE	0.0739405	2.91613	0.109495	13	FALSE	0.109495	3.69195	-0.0724435	0.100315	-0.252921	-0.111963	0.278215	0.0588006	0.105565	0.241583	0.200018	0.218982	0.191534	0.21581	0.194238	3.60672	0.195363	-0.201599	-0.0366869	0.399184	0.149449	34.9732	-0.29987	0.501528	-1.15499	-0.584562	1.28916	0.302724	5.74336e-268	0.764276	0.615999	0.248095	0.558843	0.197341	0.7621	TRUE	4	218.18	0.13847	FALSE
oar-miR-495-3p	58.3822	2585.63	FALSE	0.419448	0.978191	0.43189	7	FALSE	0.43189	5.80847	-0.227691	0.296629	-0.246159	-0.367418	0.187917	0.356726	0.162653	0.308352	0.272504	0.293747	0.264939	0.293617	0.264521	5.48206	0.691343	-0.00369377	-0.119871	0.575477	0.755267	35.7109	-0.738412	1.08853	-0.837999	-1.3868	0.640006	1.34857	2.67819e-279	0.460264	0.276362	0.402031	0.165502	0.522168	0.177474	TRUE	6	358.429	0.100819	FALSE
oar-miR-541-3p	43.8792	1254.22	FALSE	0.437381	1.16202	0.45238	7	FALSE	0.45238	5.42698	0.238466	0.334161	-0.183652	-0.455193	-0.12125	0.187472	0.167214	0.311174	0.276967	0.297739	0.269972	0.298336	0.269614	5.76644	0.0759974	-0.588727	-0.899723	-0.504377	-0.111047	32.4553	0.766343	1.2065	-0.616821	-1.68608	-0.406422	0.695334	4.55474e-231	0.443472	0.227624	0.537353	0.0917811	0.684433	0.486846	TRUE	6	338.761	0.043985	FALSE
oar-miR-541-5p	115.007	2807.33	FALSE	0.137856	0.704356	0.147164	9	FALSE	0.147164	6.82085	0.0530644	0.394849	-0.420006	-0.298204	0.287325	-0.0170246	0.0965888	0.222446	0.1844	0.20647	0.177699	0.205579	0.178306	6.8816	0.366022	-0.530174	-0.380883	0.259157	-0.0790286	70.6173	0.23855	2.14127	-2.03422	-1.67814	1.39764	-0.09548	0	0.811455	0.0322526	0.0419291	0.0933194	0.162221	0.923934	TRUE	6	375.624	0.0394596	FALSE
oar-miR-543-3p	185.905	11078.7	FALSE	0.165733	0.596682	0.17356	8	FALSE	0.17356	7.48202	-0.13737	0.319682	-0.416937	-0.293941	0.215324	0.313246	0.103353	0.234308	0.195528	0.217821	0.188032	0.217416	0.1879	7.32157	0.509982	-0.312966	-0.158211	0.404003	0.499444	72.393	-0.586283	1.63497	-1.91412	-1.56325	0.990379	1.66709	0	0.557686	0.102055	0.0556042	0.117994	0.321989	0.0954971	TRUE	6	415.614	0.124964	FALSE
oar-miR-655-3p	111.761	1282.54	FALSE	0.086956	0.712554	0.0952991	10	FALSE	0.0952991	6.78649	-0.118579	0.109225	-0.193278	0.0598788	0.0529423	0.0898145	0.0792404	0.190554	0.155656	0.174091	0.148183	0.174461	0.149646	6.65624	0.245488	-0.0779146	0.192991	0.187279	0.224467	85.6444	-0.622285	0.701707	-1.11022	0.404086	0.303462	0.600181	0	0.533754	0.482862	0.266906	0.686149	0.761538	0.548385	TRUE	4	360.453	0.0521355	FALSE
oar-miR-665-3p	1285.62	404041	FALSE	0.175978	0.447278	0.181601	7	FALSE	0.181601	10.302	0.152317	0.327757	-0.364218	-0.247342	0.0151237	0.116369	0.104149	0.235157	0.197012	0.219161	0.189061	0.219155	0.189097	10.4798	0.181221	-0.592066	-0.446188	-0.160635	-0.0516356	98.916	0.647724	1.66364	-1.66188	-1.30827	0.069009	0.615391	0	0.517164	0.0961846	0.0965372	0.190782	0.944982	0.538296	TRUE	5	560.15	0.0604975	FALSE
oar-miR-668-3p	49.9336	616.019	FALSE	0.162051	1.07229	0.175505	11	FALSE	0.175505	5.56303	0.0475299	0.0482501	-0.605105	0.152963	0.0747774	0.281587	0.108499	0.242635	0.204096	0.227122	0.19437	0.225307	0.195883	5.61934	-0.0029596	-0.754807	0.110421	0.0292682	0.251621	51.2725	0.195891	0.236408	-2.66423	0.78697	0.331891	1.43753	0	0.844696	0.813116	0.00771659	0.4313	0.739971	0.150567	TRUE	7	321.022	0.0500212	FALSE
oar-miR-758-3p	66.8005	1227.52	FALSE	0.202824	0.908101	0.214923	10	FALSE	0.214923	6.05172	0.20917	0.226862	-0.232579	-0.296749	-0.0812327	0.174531	0.117004	0.255034	0.216123	0.23856	0.208577	0.239203	0.208658	6.30457	0.00127846	-0.525246	-0.581725	-0.348122	-0.0597631	51.7225	0.820167	1.04969	-0.974929	-1.42273	-0.339597	0.836447	0	0.412121	0.29386	0.329595	0.154814	0.73416	0.402903	TRUE	4	348.878	0.0978805	FALSE
oar-miR-99a	28162.5	9.10233e+07	FALSE	0.0982782	0.423174	0.114935	8	FALSE	0.114935	14.7702	-0.0436164	-0.0695539	0.477344	0.122475	-0.246708	-0.239933	0.0828688	0.196657	0.161968	0.181848	0.154898	0.181861	0.154911	14.7219	-0.0255236	0.565681	0.177243	-0.2196	-0.204491	178.236	-0.221789	-0.42943	2.62496	0.790681	-1.35658	-1.54884	0	0.824478	0.66761	0.00866594	0.42913	0.174916	0.121419	TRUE	5	772.363	0.0519002	FALSE
novel_1_4	249.764	91717.8	FALSE	11.4669	0.552026	11.4669	9	TRUE	10.0726	7.92715	-0.0826785	0.0768632	-0.076566	0.0305192	-0.0266031	0.0784696	0.803704	0.197299	0.235866	0.212996	0.244415	0.212991	0.244406	6.4911	1.91694	0.494914	1.62006	1.16372	1.88055	9.86327	-0.419051	0.325876	-0.359472	0.124867	-0.124903	0.321063	6.00584e-23	0.675179	0.744518	0.719242	0.900629	0.900601	0.748163	TRUE	6	346.929	0.0623431	FALSE
novel_1_8	9676.86	5.6585e+06	FALSE	0.0603115	0.425377	0.0670532	8	FALSE	0.0670532	13.2281	-0.115032	0.00669933	0.198784	0.114418	-0.138782	-0.0660802	0.0634553	0.156244	0.126994	0.143574	0.121156	0.14361	0.121194	13.1059	0.12914	0.330834	0.240173	-0.0234978	0.0540669	208.463	-0.736237	0.0527531	1.38454	0.944386	-0.966383	-0.545242	0	0.461586	0.957929	0.166193	0.344973	0.333853	0.585587	TRUE	4	674.643	0.0532355	FALSE
novel_1_14	1686.17	564361	FALSE	0.168312	0.441278	0.173853	7	FALSE	0.173853	10.6974	0.131965	-0.301043	0.590316	0.0644542	-0.428757	-0.0569303	0.101889	0.231365	0.193569	0.215316	0.185531	0.215517	0.185638	10.8505	-0.48225	0.511393	-0.0834609	-0.63841	-0.214648	104.991	0.570376	-1.55522	2.74162	0.347404	-1.98943	-0.306673	0	0.568423	0.119894	0.00611361	0.728288	0.0466535	0.759092	TRUE	6	577.825	0.19915	FALSE
novel_1_15	46789	9.64421e+07	FALSE	0.0440295	0.422715	0.0501184	12	FALSE	0.0501184	15.5064	-0.155322	-0.0945191	0.199905	0.129699	0.0165793	-0.0963337	0.0548641	0.136907	0.110741	0.125554	0.105569	0.12556	0.105579	15.3439	0.0655215	0.369857	0.295255	0.179744	0.0639786	282.633	-1.13451	-0.853515	1.59219	1.22857	0.132042	-0.912428	0	0.256581	0.393374	0.111343	0.219234	0.894951	0.361543	TRUE	4	780.394	0.0522102	FALSE
novel_1_21	5688.81	1.41816e+07	FALSE	0.305775	0.427729	0.284592	8	FALSE	0.284592	12.3971	-0.100686	-0.257346	-0.16748	0.172869	-0.130432	0.483081	0.129727	0.272826	0.234073	0.256973	0.225506	0.256983	0.225512	12.2696	-0.169172	-0.0757529	0.322954	-0.030723	0.672878	95.5629	-0.369047	-1.09943	-0.65174	0.766585	-0.50755	2.14216	0	0.712092	0.271582	0.514569	0.443328	0.611769	0.0321809	TRUE	5	684.367	0.0767755	FALSE
novel_1_26	73.5939	1270.64	FALSE	0.227118	0.863232	0.238767	7	FALSE	0.238767	6.15374	0.494248	0.21433	-0.671995	-0.0167741	-0.0171645	-0.00264066	0.122589	0.262289	0.224096	0.247967	0.215582	0.247037	0.21692	6.7583	-0.36179	-1.41157	-0.623301	-0.62494	-0.607512	50.1983	1.88436	0.956418	-2.71001	-0.0778084	-0.0694816	-0.0121734	0	0.0595157	0.338861	0.0067281	0.93798	0.944606	0.990287	TRUE	7	358.147	0.201586	FALSE
novel_1_27	75.093	1316.85	FALSE	0.228618	0.854423	0.240152	7	FALSE	0.240152	6.18148	0.483921	0.205681	-0.670969	-0.00464979	-0.0313799	0.0173988	0.12285	0.262698	0.224487	0.248315	0.215921	0.247448	0.217198	6.77399	-0.359406	-1.39878	-0.597706	-0.629816	-0.572998	50.3172	1.84212	0.916228	-2.70209	-0.0215347	-0.126814	0.0801061	0	0.0654578	0.359547	0.00689051	0.982819	0.899088	0.936153	TRUE	7	359.83	0.193738	FALSE
novel_1_29	40.5185	1935.97	FALSE	1.60565	1.22339	1.5903	8	FALSE	1.5903	5.26536	-0.134725	0.359913	0.15951	0.218936	-0.201323	-0.402309	0.304365	0.337082	0.340953	0.340891	0.339523	0.340821	0.339732	4.91306	0.99075	0.690101	0.725401	-0.113259	-0.387829	17.2995	-0.399679	1.05561	0.467922	0.644832	-0.590698	-1.1842	4.74302e-67	0.689393	0.291146	0.63984	0.519036	0.554722	0.236336	TRUE	8	344.079	0.0829653	FALSE
novel_1_31	55.7628	344.452	FALSE	0.11679	1.00432	0.129783	11	FALSE	0.129783	5.78061	-0.00383946	0.127984	0.0288283	0.0688517	-0.255165	0.0333436	0.0943062	0.218935	0.18122	0.200108	0.172698	0.203633	0.175231	5.77623	0.14238	0.0362704	0.0778903	-0.279428	0.0401133	61.2962	-0.017537	0.706235	0.144064	0.398683	-1.25306	0.190284	0	0.986008	0.480042	0.88545	0.690127	0.210182	0.849087	TRUE	4	321.62	0.082913	FALSE
novel_1_36	10.1849	1425.95	FALSE	37	3.61012	36.284	7	FALSE	36.284	3.20054	-0.013328	-0.0748957	0.220453	-0.0597382	-0.0535269	-0.0189621	1.43118	0.118191	0.146351	0.129335	0.153097	0.129279	0.153035	2.64815	-7.27429	3.12676	-1.22714	-7.44021	0.170738	2.2363	-0.112766	-0.511753	1.70451	-0.390199	-0.414042	-0.123907	0.0253318	0.910216	0.608824	0.0882862	0.69639	0.678844	0.901389	TRUE	14	88.3287	1.63567	FALSE
novel_1_38	15.9301	211.122	FALSE	3.8165	2.46033	3.73731	10	FALSE	3.73731	3.96877	0.0486108	-0.0183113	-0.138997	0.174022	-0.055402	-0.00992049	0.46416	0.289011	0.319965	0.303237	0.325513	0.303062	0.325171	4.17867	-0.265582	-0.805545	0.241011	-0.43011	-0.237358	8.55043	0.168197	-0.0572292	-0.458377	0.534609	-0.182808	-0.0305086	1.22635e-17	0.866428	0.954363	0.646682	0.59292	0.854949	0.975661	TRUE	6	263.616	0.119638	FALSE
novel_1_40	64.0951	6494.16	FALSE	11.9151	0.928618	10.4725	12	FALSE	10.4725	5.98038	0.0293512	-0.135416	0.112846	-0.000520251	-0.0415333	0.0352758	0.768632	0.204561	0.243464	0.220509	0.252032	0.220476	0.251994	6.26962	-1.4868	0.508238	-0.292214	-0.695868	-0.0919739	7.78056	0.143484	-0.556203	0.51175	-0.00206423	-0.18838	0.139987	7.22066e-15	0.885908	0.578072	0.608826	0.998353	0.850579	0.88867	TRUE	6	272.044	0.0731585	FALSE
novel_1_41	7246.35	3.17345e+06	FALSE	0.0579874	0.426502	0.0648288	7	FALSE	0.0648288	12.8306	0.0277899	0.0585677	-0.0448278	-0.245646	0.162941	0.0411823	0.0624168	0.153946	0.125054	0.141433	0.119312	0.141442	0.119331	12.86	0.0311192	-0.0764455	-0.282514	0.141297	0.0129609	205.563	0.180517	0.468341	-0.316956	-2.05885	1.152	0.34511	0	0.856746	0.639541	0.751277	0.0395083	0.249323	0.730012	TRUE	4	651.923	0.0452042	FALSE
novel_1_45	1640.87	769589	FALSE	0.171447	0.44181	0.169919	6	FALSE	0.169919	10.5947	0.201573	0.296911	-0.863328	-0.376375	0.376292	0.364932	0.100757	0.229434	0.191674	0.213666	0.183854	0.213492	0.183816	10.8278	0.0903729	-1.20999	-0.639499	0.189958	0.160409	105.152	0.878569	1.54904	-4.04055	-2.04714	1.76256	1.98531	0	0.379635	0.121371	5.33259e-05	0.0406443	0.0779744	0.0471104	TRUE	7	573.351	0.20857	FALSE
novel_1_47	142.332	6143.1	FALSE	0.251008	0.650153	0.259396	7	FALSE	0.259396	7.0701	0.147025	-0.373283	-0.124476	0.349234	-0.372514	0.374019	0.125816	0.267589	0.229536	0.251246	0.2197	0.252125	0.220247	7.25317	-0.610962	-0.332286	0.208479	-0.631848	0.236624	56.194	0.549443	-1.62625	-0.495434	1.58959	-1.4775	1.69818	0	0.582702	0.103896	0.620294	0.111927	0.139541	0.0894737	TRUE	6	408.604	0.280465	FALSE
novel_1_48	82043.2	4.06527e+08	FALSE	0.0568166	0.422417	0.0591469	8	FALSE	0.0591469	16.3096	-0.019787	-0.235265	-0.00504184	0.154232	0.00915751	0.0967136	0.0595718	0.147594	0.119699	0.135526	0.114163	0.135528	0.114167	16.2887	-0.221775	0.0156087	0.17932	0.03043	0.120231	273.78	-0.134064	-1.96547	-0.0372021	1.35098	0.0675691	0.847124	0	0.893352	0.0493598	0.970324	0.176702	0.946129	0.396926	TRUE	4	828.06	0.0518361	FALSE
novel_1_53	1332.9	136703	FALSE	0.0758155	0.446382	0.0818691	8	FALSE	0.0818691	10.3594	-0.211682	0.156385	-0.0868159	0.0973524	0.124497	-0.0797305	0.0703712	0.171324	0.139724	0.157522	0.133365	0.157569	0.133607	10.1314	0.391226	0.135884	0.329081	0.360103	0.145224	147.211	-1.23557	1.11924	-0.551134	0.729971	0.790113	-0.596753	0	0.21662	0.263037	0.581542	0.465408	0.429462	0.550672	TRUE	4	535.58	0.0373657	FALSE
novel_1_57	21.369	165.034	FALSE	0.253167	1.94153	0.276518	10	FALSE	0.276518	4.41928	0.24167	0.0238444	-0.162885	-0.312604	0.156945	0.053033	0.138565	0.282941	0.246278	0.266559	0.238284	0.266762	0.238914	4.73292	-0.285677	-0.515721	-0.675313	-0.119851	-0.252327	31.8932	0.854136	0.0968191	-0.611065	-1.3119	0.588333	0.221975	3.31922e-223	0.39303	0.92287	0.541157	0.189555	0.556309	0.824333	TRUE	5	274.685	0.0863913	FALSE
novel_10_60	119.399	9364.76	FALSE	0.428535	0.69397	0.43527	7	FALSE	0.43527	6.82439	0.091236	0.314899	0.00463366	-0.287869	-0.526347	0.403452	0.161533	0.306751	0.271485	0.292665	0.263452	0.293501	0.263291	6.95266	0.25859	-0.122123	-0.476605	-0.840641	0.355646	42.2478	0.297427	1.15991	0.0158326	-1.09268	-1.79334	1.53234	0	0.76614	0.246084	0.987368	0.274534	0.0729181	0.125438	TRUE	7	410.531	0.102279	FALSE
novel_10_62	496.473	28658.8	FALSE	0.103042	0.487423	0.10869	8	FALSE	0.10869	8.94217	-0.164504	-0.0076933	0.468418	0.0572673	-0.215397	-0.138087	0.0814212	0.194064	0.159518	0.178514	0.152308	0.179213	0.152869	8.76065	0.173374	0.687532	0.241711	-0.0516976	0.0363066	109.826	-0.847676	-0.0482284	2.62399	0.375996	-1.2019	-0.903306	0	0.396619	0.961534	0.00869062	0.70692	0.229402	0.366364	TRUE	5	472.571	0.0616803	FALSE
novel_10_66	261.636	29476	FALSE	2.78668	0.546126	2.64458	9	FALSE	2.64458	7.99036	-0.156329	-0.282476	0.17386	0.158284	0.111709	-0.00504206	0.387844	0.314479	0.335846	0.325046	0.33859	0.325031	0.338576	7.38851	-0.143393	1.0817	0.94212	0.917511	0.590606	20.602	-0.497107	-0.841088	0.534879	0.467479	0.343686	-0.014892	2.63258e-94	0.619114	0.400299	0.592734	0.640157	0.731082	0.988118	TRUE	8	467.099	0.0987379	FALSE
novel_10_67	463.596	23629.9	FALSE	0.0903056	0.492061	0.0995053	11	FALSE	0.0995053	8.83239	0.0137343	-0.0586795	0.331432	0.356055	-0.275917	-0.36662	0.0780761	0.187191	0.153698	0.172123	0.146416	0.172915	0.147514	8.84742	-0.0768817	0.340954	0.357601	-0.311974	-0.399152	113.125	0.0733706	-0.381785	1.92556	2.43181	-1.59568	-2.48531	0	0.941511	0.702621	0.0541594	0.0150238	0.110561	0.0129437	TRUE	5	464.091	0.0621058	FALSE
novel_10_69	34.995	8682.45	FALSE	37	1.34988	37	5	TRUE	37	5.09466	0.0416545	0.0352328	-0.052623	0.00978692	0.050103	-0.0841513	1.44342	0.117258	0.145245	0.128264	0.151925	0.128258	0.151904	6.12722	-0.433285	-24.1294	-0.864441	-0.0178602	-23.746	3.52959	0.355238	0.242576	-0.410272	0.0644194	0.390644	-0.553976	0.000416204	0.722411	0.808334	0.681606	0.948636	0.696061	0.579595	TRUE	7	105.363	0.57315	FALSE
novel_10_72	74.4776	596.655	FALSE	0.186509	0.857997	0.201712	11	FALSE	0.201712	6.22676	0.099633	0.0249311	-0.115915	-0.112449	0.158678	-0.0548735	0.113193	0.249681	0.211133	0.232542	0.202503	0.232751	0.203874	6.34628	-0.0917102	-0.253867	-0.243218	0.064117	-0.180014	55.0099	0.399042	0.118082	-0.498472	-0.555298	0.681749	-0.269154	0	0.689862	0.906002	0.618151	0.578691	0.495398	0.787811	TRUE	4	359.731	0.0510218	FALSE
novel_10_74	139.621	5159.86	FALSE	0.266218	0.654582	0.27468	6	FALSE	0.27468	7.11994	-0.126301	0.0957088	0.321115	-0.000827432	-0.160245	-0.129446	0.129239	0.272515	0.233405	0.255496	0.224677	0.256392	0.225552	6.96018	0.269723	0.545736	0.158823	-0.0344464	0.0132639	55.0913	-0.463464	0.410054	1.25683	-0.00368276	-0.625	-0.573908	0	0.643032	0.681766	0.208815	0.997062	0.531971	0.56603	TRUE	5	410.839	0.0609774	FALSE
novel_10_75	228689	4.0125e+09	FALSE	0.0730311	0.422163	0.0851182	8	FALSE	0.0851182	17.7869	0.147711	0.00177025	-0.128676	0.265677	-0.138516	-0.147956	0.0713841	0.17331	0.141586	0.159677	0.135215	0.159678	0.135217	17.9462	-0.157452	-0.296111	0.116803	-0.306575	-0.313098	249.171	0.852296	0.012503	-0.805852	1.96484	-0.86747	-1.09421	0	0.39405	0.990024	0.420328	0.0494324	0.385684	0.273863	TRUE	4	917.095	0.0145537	FALSE
novel_10_81	25.0196	90.6621	FALSE	0.132739	1.71982	0.160283	11	FALSE	0.160283	4.60683	0.136569	0.123538	-0.438203	0.174926	0.161506	-0.158334	0.109862	0.244294	0.205895	0.228535	0.195343	0.226158	0.20207	4.76912	-0.0253531	-0.669003	0.0284776	0.0224895	-0.336911	41.9328	0.559036	0.600004	-1.91744	0.895481	0.714131	-0.783561	0	0.576137	0.548503	0.0551816	0.37053	0.475146	0.433298	TRUE	6	275.148	0.0898662	FALSE
novel_11_85	76.6729	5423.88	FALSE	4.9942	0.845513	4.66509	8	FALSE	4.66509	6.22037	0.0323734	-0.190476	0.293405	-0.00552077	-0.120117	-0.00966128	0.514212	0.272566	0.307315	0.287866	0.313872	0.287782	0.313813	6.38645	-0.928244	0.896047	-0.18359	-0.777522	-0.196813	12.0969	0.118772	-0.619807	1.01924	-0.0175892	-0.417387	-0.0307867	1.09676e-33	0.905456	0.535385	0.308089	0.985967	0.676395	0.97544	TRUE	9	349.221	0.115666	FALSE
novel_11_89	338.778	66175	FALSE	4.29429	0.517867	4.00565	8	FALSE	4.00565	8.36348	0.123019	0.110823	-0.0352158	0.164137	-0.171695	-0.191064	0.47617	0.28504	0.31708	0.299374	0.322741	0.299359	0.322718	8.88296	-0.191442	-0.663307	-0.0788902	-1.32056	-1.11748	17.5641	0.431586	0.349512	-0.117631	0.508573	-0.573542	-0.592046	4.64203e-69	0.666042	0.726705	0.90636	0.611052	0.566277	0.55382	TRUE	7	461.462	0.0391003	FALSE
novel_11_90	37.2764	1060.94	FALSE	1.58925	1.29309	1.57644	9	FALSE	1.57644	5.18079	-0.130672	0.33017	0.143131	-0.334494	-0.0506605	0.0425286	0.303169	0.337293	0.340872	0.340984	0.339464	0.340933	0.339494	4.8413	0.924957	0.642377	-0.267072	0.227304	0.413318	17.0888	-0.387413	0.968604	0.419758	-0.98536	-0.148593	0.125271	1.79825e-65	0.69845	0.332743	0.674662	0.324447	0.881874	0.900309	TRUE	6	339.867	0.0758341	FALSE
novel_11_91	35.0357	194.142	FALSE	0.11258	1.3488	0.131427	11	FALSE	0.131427	5.18585	0.301512	0.0366013	0.188781	-0.373399	-0.0389823	-0.11451	0.0976173	0.222697	0.187505	0.204114	0.180939	0.208171	0.182369	5.52979	-0.304223	-0.134459	-0.745682	-0.387536	-0.467245	53.1243	1.35391	0.195201	0.92488	-2.06367	-0.187261	-0.627903	0	0.175764	0.845235	0.355028	0.0390488	0.851456	0.530067	TRUE	5	292.636	0.198367	FALSE
novel_11_92	13.3094	39.5536	FALSE	0.0988747	2.86168	0.151747	11	FALSE	0.151747	3.59763	-0.708181	0.113668	0.0165671	0.349319	0.108373	0.120256	0.119258	0.274203	0.218891	0.234855	0.204281	0.238742	0.212247	2.67223	1.05334	0.944589	1.30872	1.05194	1.06007	30.1667	-2.58269	0.519291	0.070542	1.70999	0.453935	0.566586	6.47768e-200	0.00980335	0.603558	0.943762	0.0872678	0.649876	0.570995	TRUE	8	233.302	0.802977	FALSE
novel_11_93	1049.34	206466	FALSE	0.109642	0.452965	0.117447	7	FALSE	0.117447	9.98623	-0.226686	-0.44473	0.24319	-0.153479	0.117932	0.463779	0.0841353	0.199277	0.16438	0.183986	0.157013	0.184127	0.156985	9.73437	-0.221161	0.516166	0.0899308	0.380088	0.740885	118.692	-1.13754	-2.70551	1.32179	-0.977495	0.640495	2.95428	0	0.255312	0.00682004	0.186239	0.328324	0.521851	0.00313395	TRUE	5	529.018	0.0370448	FALSE
novel_11_94	87.978	48356.6	FALSE	37	0.791095	37	9	TRUE	33.1328	6.4249	0.0478434	0.0253478	-0.0526427	-0.0315931	0.073564	-0.0625157	1.44303	0.117288	0.14528	0.128288	0.151958	0.128286	0.15195	7.56679	-0.689871	-25.1271	-1.85154	0.193249	-3.16062	4.45237	0.407914	0.174475	-0.410347	-0.207908	0.573436	-0.411423	8.49265e-06	0.683337	0.861492	0.681552	0.835301	0.566349	0.680763	TRUE	6	149.909	0.811666	FALSE
novel_11_97	108475	1.29246e+09	FALSE	0.107183	0.42232	0.113631	7	FALSE	0.113631	16.689	-0.0142508	0.172023	-0.401086	0.103254	0.0374957	0.102572	0.0823909	0.195719	0.161137	0.180963	0.154099	0.180963	0.1541	16.6732	0.198078	-0.419486	0.124426	0.056399	0.123709	202.558	-0.0728125	1.06756	-2.21639	0.670054	0.207201	0.66562	0	0.941955	0.285719	0.0266646	0.502824	0.835853	0.505654	TRUE	5	872.319	0.145145	FALSE
novel_11_98	632.8	1.09461e+06	FALSE	1.44051	0.473333	1.40228	12	FALSE	1.40228	9.21458	0.113827	0.585142	-0.11652	-0.560616	0.0906726	-0.112501	0.283725	0.340363	0.338669	0.341773	0.336113	0.341774	0.336115	9.46927	0.710188	-0.497691	-1.23525	-0.0726886	-0.442231	32.4771	0.334429	1.72777	-0.340926	-1.66794	0.2653	-0.334709	2.24331e-231	0.738056	0.08403	0.733159	0.0953273	0.790778	0.737845	TRUE	9	543.643	0.178504	FALSE
novel_11_101	1873.8	503678	FALSE	0.142855	0.43935	0.152446	7	FALSE	0.152446	10.857	0.137066	-0.0559419	-0.245938	0.0904962	-0.0194096	0.0937335	0.0954754	0.220236	0.183225	0.204554	0.175483	0.204574	0.175564	11.0134	-0.216835	-0.430425	-0.0594651	-0.177964	-0.0559828	113.715	0.622359	-0.305318	-1.20232	0.515697	-0.0948782	0.5339	0	0.533706	0.760124	0.229241	0.606066	0.924412	0.593411	TRUE	5	582.793	0.0561299	FALSE
novel_11_102	3835.41	1.18492e+06	FALSE	0.0802581	0.430487	0.0827043	8	FALSE	0.0827043	11.9136	0.121513	-0.0556204	-0.0235574	0.0601148	0.00805732	-0.1105	0.0704876	0.171418	0.139978	0.157842	0.133626	0.157879	0.13371	12.0444	-0.188879	-0.155819	-0.0683939	-0.122262	-0.245568	169.017	0.70887	-0.397351	-0.149246	0.449873	0.0510349	-0.826416	0	0.478405	0.691109	0.881359	0.652802	0.959298	0.408568	TRUE	4	614.046	0.0978693	FALSE
novel_11_103	19.8772	272.351	FALSE	0.513344	2.05557	0.548486	11	FALSE	0.548486	4.30321	-0.153204	0.114484	-0.119522	-0.272617	0.262986	0.167877	0.187483	0.325696	0.295505	0.313064	0.28839	0.312984	0.288565	4.05978	0.393437	0.0706588	-0.107382	0.617707	0.457138	22.9525	-0.47039	0.387416	-0.381783	-0.945305	0.840252	0.581764	1.39198e-116	0.638077	0.698448	0.702622	0.344503	0.400767	0.560726	TRUE	6	288.314	0.0331836	FALSE
novel_11_104	233.781	13578.4	FALSE	1.46107	0.560914	1.41405	7	FALSE	1.41405	7.84335	0.107779	0.195648	-0.289049	-0.0023182	-0.000409907	-0.0116453	0.285174	0.340184	0.338897	0.341763	0.336404	0.341763	0.336433	8.08618	0.0926137	-0.872733	-0.246666	-0.243666	-0.262145	27.5037	0.316826	0.577309	-0.84576	-0.00689112	-0.00119939	-0.0346141	1.58446e-166	0.751376	0.563731	0.397687	0.994502	0.999043	0.972387	TRUE	7	476.266	0.0638757	FALSE
novel_11_109	27.7298	232.686	FALSE	0.39465	1.59298	0.426827	10	FALSE	0.426827	4.73739	0.00604204	0.188793	0.0773924	-0.660662	-0.0143331	0.40277	0.165486	0.310389	0.27541	0.295059	0.269658	0.296416	0.267234	4.74607	0.226032	0.0946412	-0.821209	-0.027963	0.479736	28.6272	0.0194661	0.685499	0.262295	-2.45	-0.0483545	1.50718	3.08556e-180	0.984469	0.493029	0.793094	0.0142856	0.961434	0.131765	TRUE	7	305.437	0.0230869	FALSE
novel_11_110	1338.95	538695	FALSE	0.366857	0.446272	0.369564	7	FALSE	0.369564	10.343	0.167982	0.518796	-0.414771	-0.0662952	0.109534	-0.315241	0.147627	0.293592	0.25635	0.27874	0.247837	0.278724	0.247933	10.5675	0.39253	-0.757731	-0.302163	-0.0852006	-0.594845	70.0619	0.572163	2.02378	-1.48802	-0.267496	0.392985	-1.27147	0	0.567211	0.0429927	0.136746	0.789088	0.694331	0.20356	TRUE	6	586.327	0.0919211	FALSE
novel_11_126	11.754	4152.43	FALSE	37	3.18453	37	6	FALSE	37	3.30323	-0.0419861	-0.0734704	-0.0525385	-0.0840118	0.287793	-0.0357843	1.44501	0.117126	0.145086	0.128163	0.151781	0.128162	0.151725	-15.5701	-9.75928	-7.258	-11.2375	21.8578	18.0355	2.28596	-0.358469	-0.506393	-0.409936	-0.553505	2.24554	-0.235849	0.0222569	0.719992	0.612581	0.681853	0.579918	0.0247332	0.81355	TRUE	20	45.5864	307.373	TRUE
novel_11_127	16.658	559.399	FALSE	6.24691	2.37126	5.95668	11	FALSE	5.95668	3.97769	-0.0356196	0.164438	-0.0887298	-0.168127	-0.102087	0.230127	0.583067	0.251265	0.289153	0.267599	0.296688	0.26742	0.296629	3.72848	0.861326	-0.300565	-0.486795	-0.398122	1.01362	6.822	-0.141761	0.56869	-0.331578	-0.566679	-0.381747	0.775808	8.97793e-12	0.887269	0.569566	0.740208	0.570932	0.702649	0.437862	TRUE	8	237.477	0.0815843	FALSE
novel_11_130	30.4077	165.432	FALSE	0.154183	1.48986	0.178087	8	FALSE	0.178087	4.86605	0.0508964	-0.426604	0.103118	0.423686	-0.242394	0.0912998	0.113	0.249598	0.215035	0.229168	0.198776	0.23433	0.203709	4.92717	-0.541219	0.0574554	0.402108	-0.343382	0.0395191	43.0623	0.203914	-1.98388	0.449968	2.13148	-1.03441	0.448186	0	0.838421	0.0472689	0.652733	0.0330495	0.300943	0.654019	TRUE	6	290.511	0.0881937	FALSE
novel_12_150	11.7755	68.7032	FALSE	1.17009	3.17947	1.24631	8	FALSE	1.24631	3.45944	-0.568472	0.0850229	0.275498	0.390432	-0.0708528	-0.111626	0.278008	0.340481	0.337655	0.341564	0.334163	0.341686	0.33534	1.93525	1.66839	2.04413	2.13368	1.38081	1.34162	12.4437	-1.66961	0.251804	0.806579	1.16839	-0.207363	-0.332874	1.5139e-35	0.0949957	0.801193	0.419909	0.242651	0.835727	0.739229	TRUE	10	257.528	0.0644854	FALSE
novel_12_158	275.14	33403.5	FALSE	0.297039	0.540035	0.302898	7	FALSE	0.302898	8.06702	-0.316761	0.284879	-0.0560577	-0.19278	0.162998	0.117726	0.13461	0.279245	0.240341	0.263071	0.231892	0.263139	0.23203	7.65671	0.740616	0.341496	0.189852	0.609861	0.544677	59.929	-1.13435	1.18531	-0.21309	-0.831335	0.619439	0.507372	0	0.256649	0.235895	0.831257	0.405785	0.535627	0.611894	TRUE	6	463.198	0.157276	FALSE
novel_12_169	41.3625	63301.7	FALSE	37	1.20704	37	4	TRUE	37	5.03416	-0.0420838	-0.073645	0.33667	-0.0841796	-0.0526117	-0.0841472	1.44346	0.117253	0.145238	0.12827	0.15192	0.128252	0.151901	-14.462	-7.3092	22.7184	-8.35563	-5.22323	-8.35084	3.48758	-0.358915	-0.507064	2.6247	-0.554106	-0.41022	-0.553962	0.00048742	0.719659	0.61211	0.00867251	0.579506	0.681644	0.579605	TRUE	27	38.021	1125.44	TRUE
novel_12_174	291.71	26664.3	FALSE	2.11589	0.533332	2.02631	9	FALSE	2.02631	8.14629	-0.137457	-0.00690806	-0.0190609	0.16363	-0.127418	0.127218	0.340129	0.328787	0.341125	0.335885	0.341646	0.335872	0.341646	7.72398	0.407966	0.374314	0.731978	0.0893598	0.664352	23.9506	-0.418072	-0.0202508	-0.0567483	0.478947	-0.379366	0.372369	9.11026e-127	0.675895	0.983843	0.954746	0.631977	0.704416	0.709618	TRUE	6	486.045	0.0633377	FALSE
novel_12_175	289.424	28786.9	FALSE	2.45612	0.534211	2.34055	9	FALSE	2.34055	8.13814	-0.221871	-0.00278182	-0.0144639	0.156925	0.0238891	0.0583075	0.365144	0.321586	0.338989	0.330648	0.340726	0.330638	0.340718	7.32997	0.801932	0.768377	1.12599	0.872934	0.928389	22.2875	-0.689928	-0.00820625	-0.043744	0.46056	0.0722515	0.171131	4.89033e-110	0.49024	0.993452	0.965108	0.645114	0.942402	0.864121	TRUE	7	480.758	0.0623671	FALSE
novel_13_179	18.9345	302.753	FALSE	1.19106	2.1369	1.2236	9	FALSE	1.2236	4.22749	-0.169964	0.14263	-0.0432697	-0.244616	0.241973	0.0732493	0.271328	0.341475	0.336326	0.341402	0.33314	0.341414	0.333318	3.83748	0.625405	0.30559	-0.00720572	0.843678	0.505949	15.5807	-0.497736	0.424083	-0.126741	-0.734275	0.708739	0.219758	9.84289e-55	0.61867	0.671506	0.899145	0.462781	0.478487	0.82606	TRUE	6	293.389	0.142612	FALSE
novel_13_185	121.424	10766	FALSE	3.80096	0.689434	3.58324	7	FALSE	3.58324	6.90721	-0.0761272	0.0357114	0.108937	0.0714135	-0.101568	-0.0383631	0.450958	0.293465	0.323161	0.307054	0.328142	0.307008	0.328101	6.55265	0.456585	0.727282	0.540004	-0.0461818	0.251003	15.3167	-0.259408	0.110506	0.354782	0.21763	-0.330832	-0.116925	5.91171e-53	0.79532	0.912008	0.722753	0.827718	0.740772	0.90692	TRUE	6	399.491	0.118203	FALSE
novel_13_197	52.882	6615.67	FALSE	11.9973	1.03604	10.3776	10	FALSE	10.3776	5.61713	-0.00202993	0.11522	-0.140282	0.00784647	-0.187316	0.206565	0.765315	0.205261	0.244219	0.221226	0.252767	0.221187	0.252736	5.59531	0.662814	-2.1073	0.0669659	-22.8878	0.985273	7.33963	-0.0098895	0.471789	-0.634114	0.0310423	-0.846869	0.817317	2.14181e-13	0.992109	0.637078	0.526006	0.975236	0.397068	0.413747	TRUE	10	234.26	0.125476	FALSE
novel_13_199	665.873	23859.1	FALSE	0.0674408	0.470785	0.0725169	11	FALSE	0.0725169	9.35367	-0.0683674	0.0158959	0.0410029	0.146983	-0.200985	0.065476	0.0666722	0.163425	0.133027	0.14983	0.126724	0.150283	0.127137	9.28059	0.0896028	0.116321	0.225083	-0.138997	0.14082	140.293	-0.41834	0.119493	0.273662	1.15987	-1.33738	0.515004	0	0.675698	0.904885	0.784344	0.246102	0.181099	0.60655	TRUE	4	480.285	0.0508366	FALSE
novel_13_201	70.5328	743.222	FALSE	0.128784	0.88238	0.140081	10	FALSE	0.140081	6.1224	0.109927	0.24877	-0.264974	-0.345959	0.0450081	0.207231	0.0961682	0.221612	0.183904	0.205117	0.177552	0.205295	0.177248	6.24808	0.143205	-0.421097	-0.496877	-0.0755452	0.0965238	63.6635	0.496031	1.35272	-1.29182	-1.94849	0.219237	1.16915	0	0.619872	0.176146	0.19642	0.0513567	0.826466	0.242341	TRUE	5	339.346	0.0358713	FALSE
novel_13_202	2639.14	529795	FALSE	0.0585052	0.434325	0.0612331	8	FALSE	0.0612331	11.351	0.325458	0.104769	-0.398836	0.10499	-0.0698081	-0.0665655	0.0608038	0.150303	0.122026	0.138099	0.116355	0.138104	0.116499	11.6949	-0.235719	-0.761062	-0.235924	-0.416901	-0.412374	186.682	2.16535	0.858576	-2.88805	0.90232	-0.505474	-0.571381	0	0.0303608	0.390574	0.00387632	0.366887	0.613226	0.567742	TRUE	5	574.798	0.0611723	FALSE
novel_13_203	50.4351	608.596	FALSE	0.143747	1.06583	0.156705	10	FALSE	0.156705	5.61412	0.00100484	0.154837	-0.35788	-0.344002	0.263748	0.282295	0.102987	0.234049	0.195118	0.216904	0.188419	0.215528	0.187607	5.61529	0.1681	-0.40707	-0.37436	0.296462	0.30473	54.5126	0.00429328	0.793555	-1.64995	-1.82573	1.22373	1.50472	0	0.996574	0.427454	0.0989538	0.0678907	0.221053	0.132397	TRUE	6	317.963	0.0912287	FALSE
novel_14_210	90.9291	4047.45	FALSE	2.29119	0.779117	2.20643	6	FALSE	2.20643	6.43999	-0.125715	-0.260663	0.194574	0.356419	0.0342762	-0.198888	0.355421	0.324469	0.339989	0.33288	0.341294	0.332833	0.341265	6.02906	-0.194427	0.893794	1.09313	0.500395	-0.00921711	18.1194	-0.387449	-0.76668	0.584517	1.04432	0.102983	-0.582798	2.24212e-73	0.698424	0.443272	0.558872	0.296339	0.917976	0.560029	TRUE	8	396.532	0.0783067	FALSE
novel_14_215	16.2127	183.118	FALSE	2.15181	2.42479	2.16379	9	FALSE	2.16379	4.00063	0.118859	0.00794154	0.021081	-0.437109	0.156089	0.133142	0.356525	0.324233	0.339903	0.332874	0.341209	0.332764	0.341219	4.34608	-0.328119	-0.290313	-1.32962	0.0461908	-0.0815243	11.2212	0.366585	0.0233641	0.0633302	-1.28106	0.469067	0.390194	3.20962e-29	0.713929	0.98136	0.949504	0.200173	0.639021	0.696393	TRUE	9	276.741	0.0472797	FALSE
novel_14_218	21.2489	76.2936	FALSE	0.128126	1.95012	0.150549	11	FALSE	0.150549	4.36644	0.017529	0.0545945	-0.207877	0.00303639	0.0939885	0.038731	0.109202	0.244804	0.205736	0.225027	0.195585	0.225577	0.199439	4.38735	0.0396041	-0.259358	-0.0175888	0.0867285	0.0217308	39.9851	0.0716044	0.265362	-0.923786	0.0155246	0.416658	0.1942	0	0.942917	0.790731	0.355598	0.987614	0.676929	0.846019	TRUE	5	258.227	0.243961	FALSE
novel_14_220	2044.48	1.46246e+06	FALSE	0.262769	0.437903	0.287528	9	FALSE	0.287528	10.9251	-0.0949326	-0.0518362	-0.221795	0.118016	-0.192523	0.443076	0.130464	0.273783	0.235052	0.257934	0.226466	0.257963	0.226482	10.8046	0.0607265	-0.149405	0.25415	-0.113706	0.621499	83.7408	-0.346743	-0.22053	-0.85989	0.521121	-0.746319	1.95635	0	0.728784	0.825458	0.38985	0.602282	0.455474	0.0504245	TRUE	5	609.379	0.0326459	FALSE
novel_14_221	29240.9	1.77381e+08	FALSE	0.149145	0.423132	0.171149	9	FALSE	0.171149	14.7813	-0.150474	-0.38262	0.186522	0.0954777	-0.153892	0.404994	0.10092	0.229735	0.19197	0.21384	0.184065	0.213846	0.184067	14.6067	-0.243172	0.38449	0.277541	0.000986068	0.611249	146.465	-0.654991	-1.99312	0.872249	0.518716	-0.719638	2.20025	0	0.512474	0.0462479	0.383073	0.603959	0.471748	0.0277891	TRUE	5	788.82	0.0218762	FALSE
novel_14_234	204.086	5940.35	FALSE	0.090272	0.581123	0.0970124	10	FALSE	0.0970124	7.6446	-0.110631	0.358849	-0.271315	-0.184763	0.17994	0.0279244	0.0782486	0.188074	0.153456	0.172734	0.147163	0.172543	0.147753	7.52332	0.499253	-0.170669	-0.072272	0.314722	0.150544	97.6963	-0.588232	2.33844	-1.57071	-1.25549	1.04287	0.188994	0	0.556377	0.0193643	0.11625	0.2093	0.297009	0.850098	TRUE	5	403.31	0.250045	FALSE
novel_14_237	1419.09	102357	FALSE	0.0500391	0.444902	0.0570742	12	FALSE	0.0570742	10.4631	0.0639744	0.071646	-0.114205	0.158444	-0.0328892	-0.146965	0.0589082	0.14613	0.118461	0.133997	0.112862	0.134108	0.113194	10.5305	0.00644284	-0.186484	0.0952733	-0.101693	-0.21832	177.616	0.43779	0.604806	-0.852293	1.40388	-0.245244	-1.29835	0	0.661539	0.545308	0.394052	0.160356	0.806267	0.194166	TRUE	4	526.963	0.110811	FALSE
novel_14_245	51934.1	4.34454e+08	FALSE	0.15246	0.422646	0.168082	8	FALSE	0.168082	15.6263	-0.0832762	-0.20766	-0.154053	0.27283	0.0271984	0.14497	0.100017	0.228187	0.190528	0.212332	0.182662	0.212333	0.182665	15.53	-0.12995	-0.0770628	0.390194	0.126874	0.252499	156.237	-0.364947	-1.08992	-0.725528	1.49363	0.128093	0.793638	0	0.715151	0.275749	0.468128	0.135272	0.898075	0.427406	TRUE	4	831.556	0.0463096	FALSE
novel_14_246	26.3244	636.925	FALSE	5.18521	1.65549	4.92852	10	FALSE	4.92852	4.71013	-0.00158225	0.112535	-0.0597472	-0.0203614	0.0544206	-0.0852623	0.529851	0.267547	0.303248	0.283204	0.310079	0.283128	0.30989	4.70125	0.390557	-0.289052	-0.0590304	0.250692	-0.287938	8.88953	-0.0059139	0.3711	-0.210969	-0.0656654	0.192212	-0.275137	6.13656e-19	0.995281	0.710563	0.832911	0.947644	0.847576	0.783211	TRUE	6	282.145	0.0566512	FALSE
novel_14_252	428.34	7477.3	FALSE	0.02917	0.497826	0.0336258	11	FALSE	0.0336258	8.71694	0.0903754	0.18768	-0.395692	0.0432657	0.065216	0.00915978	0.0466227	0.117737	0.0946779	0.107628	0.0900361	0.10742	0.090915	8.81036	0.097844	-0.499736	-0.0494353	-0.0264671	-0.0841034	186.968	0.767606	1.9823	-3.67646	0.480537	0.607113	0.100751	0	0.442721	0.0474456	0.000236492	0.630846	0.543776	0.919748	TRUE	5	420.036	0.159993	FALSE
novel_15_256	28.1418	305.653	FALSE	0.301024	1.57583	0.325095	12	FALSE	0.325095	4.76745	0.152	0.444268	-0.42288	-0.241537	0.0570721	0.0110801	0.146412	0.292213	0.253599	0.277364	0.246976	0.276754	0.248144	4.96877	0.324452	-0.743533	-0.484693	-0.129201	-0.188254	32.5618	0.520169	1.75185	-1.52464	-0.977977	0.20622	0.0446517	1.42332e-232	0.602946	0.0797995	0.127349	0.328086	0.836619	0.964385	TRUE	6	299.626	0.109917	FALSE
novel_15_257	80.5518	3115.59	FALSE	0.305612	0.825121	0.316419	9	FALSE	0.316419	6.2497	0.261598	0.627117	-0.498723	-0.489535	-0.0468838	0.14643	0.139618	0.284574	0.245927	0.269594	0.238921	0.269389	0.238635	6.58845	0.392594	-0.965046	-0.906161	-0.397143	-0.169666	44.7628	0.919261	2.55001	-1.8499	-2.04894	-0.174037	0.613615	0	0.357959	0.0107721	0.0643273	0.0404683	0.861836	0.53947	TRUE	7	371.337	0.0357571	FALSE
novel_15_263	11.3596	196.192	FALSE	5.53336	3.28042	5.3717	10	FALSE	5.3717	3.37098	-0.0906889	-0.120494	0.0426361	0.140951	0.421047	-0.393449	0.5564	0.259234	0.296101	0.275646	0.303687	0.275663	0.302818	2.721	0.126732	0.855154	1.10991	2.19319	-1.4409	6.05856	-0.349835	-0.406936	0.154677	0.464134	1.5274	-1.29929	1.37347e-09	0.726463	0.684055	0.877076	0.642552	0.126662	0.193844	TRUE	13	216.033	0.122035	FALSE
novel_15_264	15437.4	3.10906e+07	FALSE	0.100733	0.424125	0.114703	8	FALSE	0.114703	13.8901	-0.176096	-0.0175249	0.483653	0.101778	-0.274361	-0.117442	0.0827982	0.196525	0.161846	0.181707	0.154777	0.181731	0.154796	13.6952	0.176339	0.7191	0.302102	-0.102941	0.0712329	167.759	-0.896045	-0.108281	2.66172	0.657579	-1.50971	-0.758693	0	0.370229	0.913773	0.00777417	0.510809	0.131118	0.448036	TRUE	5	727.911	0.161378	FALSE
novel_15_268	11.1535	202.511	FALSE	2.56548	3.33325	2.6039	8	FALSE	2.6039	3.27556	-0.260372	0.0716548	-0.448133	-0.16538	0.732858	0.0693737	0.392856	0.312271	0.335039	0.323744	0.337986	0.324509	0.33782	2.1122	1.33452	-0.674637	0.775704	2.89992	1.31749	8.3378	-0.833802	0.21387	-1.38422	-0.489308	2.25836	0.205357	7.5685e-17	0.404393	0.830649	0.166292	0.624623	0.0239233	0.837293	TRUE	17	238.086	0.156471	FALSE
novel_15_269	208.805	25234.6	FALSE	0.448555	0.577527	0.452604	8	FALSE	0.452604	7.60183	0.105578	0.219912	-0.406896	-0.715849	0.22219	0.57507	0.163882	0.308716	0.274021	0.295216	0.26614	0.295087	0.265682	7.75157	0.122441	-0.701733	-1.02703	0.145729	0.542646	46.386	0.34199	0.802535	-1.3783	-2.68975	0.752963	2.1645	0	0.732358	0.422244	0.168111	0.00715056	0.451472	0.0304257	TRUE	8	451.173	0.0359274	FALSE
novel_15_270	113.364	966.079	FALSE	0.0610417	0.708448	0.0684528	11	FALSE	0.0684528	6.80725	-0.00394677	-0.367333	0.0288655	0.249036	0.0753356	0.0180461	0.0683752	0.167539	0.138345	0.151703	0.128632	0.152896	0.131192	6.80302	-0.379094	0.0347087	0.262019	0.083861	0.0229508	99.5573	-0.0235574	-2.65519	0.190277	1.93604	0.492725	0.137555	0	0.981206	0.00792638	0.849092	0.0528628	0.622207	0.890592	TRUE	5	349.854	0.0991025	FALSE
novel_15_275	73.2481	1253.05	FALSE	0.214301	0.865314	0.225995	10	FALSE	0.225995	6.15195	-0.0664634	-0.142661	0.207956	-0.111413	-0.268605	0.38119	0.119565	0.259568	0.220815	0.241234	0.211538	0.243444	0.211568	6.07048	-0.0798236	0.32524	-0.0424718	-0.236455	0.504589	51.453	-0.256054	-0.646064	0.862052	-0.52668	-1.10335	1.80174	0	0.797909	0.518238	0.388659	0.598416	0.269874	0.0715866	TRUE	5	356.987	0.150321	FALSE
novel_15_279	14283.7	1.87961e+07	FALSE	0.0715438	0.424294	0.0892368	8	FALSE	0.0892368	13.7779	-0.0904037	-0.194763	0.379212	0.348342	-0.115819	-0.326561	0.0731097	0.176933	0.144716	0.163072	0.138212	0.163095	0.13825	13.68	-0.106097	0.501965	0.460564	-0.0256008	-0.242229	188.455	-0.51095	-1.34583	2.32543	2.52034	-0.710132	-2.3621	0	0.609386	0.178358	0.0200489	0.0117241	0.477623	0.0181715	TRUE	5	712.63	0.0234196	FALSE
novel_16_287	50.0004	1810.85	FALSE	0.821224	1.07142	0.829449	7	FALSE	0.829449	5.54702	0.345491	0.462588	-0.00844796	0.225959	-0.538378	-0.487209	0.222332	0.338105	0.318196	0.33155	0.312133	0.332122	0.313414	6.14155	0.0622531	-0.608301	-0.282408	-1.52274	-1.29339	24.9492	1.02184	1.45378	-0.0254802	0.723921	-1.62102	-1.55452	2.17781e-137	0.306854	0.146006	0.979672	0.469114	0.105013	0.12006	TRUE	9	357.569	0.0461315	FALSE
novel_16_291	43.1805	1493.16	FALSE	0.759099	1.17399	0.770959	8	FALSE	0.770959	5.31237	0.454818	0.45933	-0.50464	0.0734821	-0.533899	0.050911	0.215162	0.336157	0.314188	0.329063	0.307902	0.329464	0.308543	6.06656	-0.114501	-1.59347	-0.653861	-1.64744	-0.684164	24.6901	1.35299	1.46196	-1.53357	0.238654	-1.62051	0.165005	1.36751e-134	0.176057	0.143753	0.125137	0.811374	0.105123	0.86894	TRUE	9	346.25	0.0389397	FALSE
novel_16_297	37.745	52713.4	FALSE	37	1.28228	37	5	TRUE	37	4.89207	0.347173	-0.0736372	-0.0526179	-0.0841721	-0.052607	-0.0841364	1.44352	0.11726	0.145231	0.128257	0.151914	0.128247	0.151893	8.4451	-25.5408	-25.9547	-26.4948	-25.6725	-26.3916	3.38898	2.96072	-0.507034	-0.410253	-0.554079	-0.4102	-0.55392	0.000701541	0.00306923	0.612131	0.681621	0.579525	0.681659	0.579634	TRUE	29	38.8022	1902.08	TRUE
novel_17_304	12.1828	988.597	FALSE	23.8553	3.08728	15.8896	9	FALSE	15.8896	3.1925	0.0894589	-0.170107	-0.121888	-0.179688	-0.121688	0.503914	0.94925	0.171479	0.207761	0.186176	0.216161	0.186069	0.216208	4.22338	-24.802	-21.4173	-4.85071	-20.9267	1.31274	3.36318	0.521691	-0.818761	-0.654691	-0.831269	-0.653995	2.33069	0.000770503	0.601885	0.412923	0.512667	0.405821	0.513115	0.0197696	TRUE	26	107.843	0.132779	FALSE
novel_17_307	15.096	2591.15	FALSE	37	2.57295	37	8	FALSE	37	3.84099	-0.0420293	-0.0735476	0.0580626	-0.0840859	0.0446044	0.096998	1.44429	0.117183	0.145154	0.128213	0.151844	0.128192	0.151817	-14.7751	-15.3902	19.7466	-16.183	19.5465	19.824	2.65942	-0.358665	-0.506687	0.452861	-0.553767	0.34795	0.638915	0.00782743	0.719846	0.612374	0.650649	0.579738	0.727878	0.522878	TRUE	8	79.509	0.512997	FALSE
novel_17_310	18.1955	152.551	FALSE	0.50505	2.20655	0.544078	10	FALSE	0.544078	4.05208	-0.20346	-0.212329	-0.340568	0.239311	-0.040393	0.55744	0.188428	0.326475	0.297688	0.314224	0.287235	0.314413	0.287825	3.72261	0.0446989	-0.171211	0.63343	0.270836	1.03654	21.5047	-0.623202	-0.713259	-1.08384	0.833156	-0.128471	1.93673	1.40739e-102	0.533152	0.475685	0.278437	0.404757	0.897776	0.0527784	TRUE	7	279.602	0.196673	FALSE
novel_17_330	367.216	14513.1	FALSE	0.101963	0.510444	0.109468	8	FALSE	0.109468	8.49351	0.106231	0.0640998	-0.191101	0.112629	-0.189441	0.0975864	0.0819686	0.19491	0.160463	0.179902	0.153174	0.180291	0.153682	8.61078	-0.0493501	-0.324307	0.00119038	-0.322602	-0.014562	103.619	0.545028	0.399466	-1.06225	0.735302	-1.05075	0.63499	0	0.585734	0.68955	0.288122	0.462156	0.293374	0.525435	TRUE	4	451.044	0.0706347	FALSE
novel_18_334	10.8233	196.327	FALSE	5.98743	3.42206	5.80691	10	FALSE	5.80691	3.3807	-0.0805752	0.0268348	0.118292	-0.0956401	-0.17417	0.20526	0.577575	0.252798	0.290527	0.269409	0.298127	0.268943	0.297973	2.77999	0.7091	1.15943	0.217101	-0.660244	1.27884	5.85327	-0.318733	0.0923659	0.43908	-0.320803	-0.647609	0.688855	4.82002e-09	0.749929	0.926407	0.660603	0.748359	0.517238	0.490915	TRUE	6	218.402	0.068933	FALSE
novel_18_339	470.163	41999.8	FALSE	0.15868	0.491083	0.165021	7	FALSE	0.165021	8.8598	-0.307089	-0.0820793	0.240337	0.0334208	0.0800671	0.0353481	0.0998144	0.228163	0.190309	0.211606	0.182238	0.211861	0.182546	8.50409	0.266341	0.625367	0.39171	0.445663	0.393796	88.7627	-1.34592	-0.431294	1.13578	0.183391	0.377923	0.193639	0	0.178329	0.666255	0.256049	0.854491	0.705488	0.846458	TRUE	5	483.396	0.227764	FALSE
novel_18_343	28.5164	1700.22	FALSE	1.55719	1.56068	1.55746	5	FALSE	1.55746	4.72318	-0.236863	0.0668921	-0.0702361	-0.31396	0.0285477	0.525622	0.302387	0.337342	0.340839	0.341031	0.339368	0.340998	0.339289	4.07957	0.765694	0.488024	0.0751399	0.705725	1.5133	15.6197	-0.702146	0.196257	-0.205952	-0.925132	0.0837181	1.54918	5.34942e-55	0.482588	0.844409	0.836828	0.354897	0.933281	0.121337	TRUE	9	317.864	0.5734	FALSE
novel_18_344	28.2074	3565.8	FALSE	34.2173	1.57315	34.2173	11	TRUE	25.7487	4.8118	0.00896589	0.0103463	0.00846512	0.0170309	0.0109493	-0.0557548	1.38828	0.121614	0.15043	0.132968	0.157293	0.132956	0.157266	5.08023	-0.0817402	-0.0598616	-0.00398931	-0.00346567	-1.69265	3.46601	0.0737243	0.068778	0.0636629	0.108275	0.0823524	-0.354525	0.00052825	0.94123	0.945166	0.949239	0.913777	0.934366	0.722946	TRUE	5	159.594	0.808476	TRUE
novel_18_351	16.1601	115.774	FALSE	0.610874	2.43131	0.65595	11	FALSE	0.65595	3.84812	-0.221787	0.281241	-0.77925	0.345704	0.152833	0.22126	0.206031	0.334179	0.308331	0.325898	0.300537	0.324103	0.302513	3.46024	0.774442	-0.908666	0.843373	0.620199	0.684614	18.6774	-0.663677	0.912142	-2.39109	1.15029	0.471558	0.731407	7.56009e-78	0.506897	0.361694	0.0167986	0.250026	0.637243	0.464531	TRUE	10	273.596	0.170593	FALSE
novel_18_352	468.93	137955	FALSE	5.29597	0.491265	4.89901	9	FALSE	4.89901	8.85108	-0.00260793	0.162135	0.0231966	-0.158411	-0.0609652	0.0366566	0.52614	0.268755	0.304215	0.284182	0.310944	0.284173	0.310938	8.83618	0.545883	0.119881	-0.556457	-0.286344	0.132293	16.8227	-0.00970377	0.532964	0.0816259	-0.50945	-0.214535	0.11789	1.66498e-63	0.992258	0.594058	0.934944	0.610437	0.83013	0.906154	TRUE	6	467.745	0.0790277	FALSE
novel_18_358	83.0355	3085.32	FALSE	2.13187	0.813063	2.05858	9	FALSE	2.05858	6.3168	-0.243702	-0.319713	0.231373	0.188447	0.0686889	0.0749088	0.343622	0.327784	0.340908	0.335286	0.341626	0.33524	0.341619	5.5074	0.0877705	1.35741	1.16783	0.979755	0.954432	18.383	-0.743481	-0.937828	0.690076	0.55162	0.204895	0.219276	1.79867e-75	0.45719	0.348333	0.490146	0.581209	0.837654	0.826435	TRUE	8	392.901	0.127988	FALSE
novel_18_359	33.5825	226.476	FALSE	0.175496	1.3889	0.194118	11	FALSE	0.194118	5.05551	0.0215052	0.237323	0.175054	-0.126574	-0.330042	0.0227364	0.115834	0.254211	0.213955	0.233896	0.206291	0.239239	0.208261	5.08153	0.239329	0.176701	-0.165617	-0.414051	-0.000831473	43.6444	0.0845958	1.10922	0.748427	-0.61357	-1.37955	0.109173	0	0.932583	0.267336	0.454203	0.5395	0.167726	0.913066	TRUE	5	297.571	0.294818	FALSE
novel_18_360	11.4681	385.307	FALSE	10.9311	3.25339	10.1003	7	FALSE	10.1003	3.47266	-0.00380665	0.110313	-0.0483665	-0.214074	0.11924	0.0366961	0.757981	0.206819	0.245879	0.223008	0.25438	0.222937	0.254247	3.4323	0.64806	-0.428127	-1.89775	0.85961	0.240581	4.58146	-0.0184057	0.448649	-0.216883	-0.841555	0.53486	0.144333	4.61734e-06	0.985315	0.653685	0.8283	0.400037	0.592747	0.885238	TRUE	9	188.055	0.315679	FALSE
novel_18_361	3055.5	457933	FALSE	0.047236	0.432648	0.0518569	11	FALSE	0.0518569	11.5768	-0.0659106	-0.11614	0.264274	0.109672	-0.0601417	-0.131748	0.0559831	0.139511	0.112925	0.127814	0.10758	0.127936	0.107733	11.5077	-0.0502541	0.343528	0.181418	0.00663305	-0.0658384	206.791	-0.47244	-1.02847	2.06764	1.01945	-0.470092	-1.22291	0	0.636613	0.303728	0.0386738	0.30799	0.638289	0.221365	TRUE	4	579.91	0.0501993	FALSE
novel_18_362	99.5432	2657.07	FALSE	1.47533	0.748215	1.43866	8	FALSE	1.43866	6.61152	-0.0444411	-0.0451634	0.117908	-0.412162	0.16026	0.223602	0.288238	0.339773	0.339354	0.341717	0.337058	0.341715	0.337045	6.5061	0.0252042	0.344354	-0.614124	0.428006	0.472023	22.9377	-0.130796	-0.133087	0.345046	-1.22282	0.468987	0.66342	1.95598e-116	0.895936	0.894125	0.73006	0.221396	0.639079	0.507062	TRUE	8	412.275	0.129915	FALSE
novel_18_363	10.1589	128.919	FALSE	1.62745	3.61829	1.69467	10	FALSE	1.69467	3.27216	-0.219671	0.383524	-0.0060296	-0.338314	-0.0320293	0.212521	0.321178	0.333082	0.341575	0.339219	0.341166	0.338989	0.341152	2.61865	1.35901	0.639486	0.00294046	0.577829	1.03245	10.188	-0.659509	1.12281	-0.017775	-0.991638	-0.0944847	0.622951	2.2441e-24	0.509569	0.261519	0.985818	0.321374	0.924724	0.533316	TRUE	8	246.449	0.0372722	FALSE
novel_18_364	2438.9	2.46459e+06	FALSE	1.35426	0.435335	1.3085	9	FALSE	1.3085	11.087	-0.644575	0.256945	-0.225692	0.3002	0.0103801	0.302748	0.274115	0.341325	0.336936	0.341606	0.333805	0.341606	0.333809	9.31704	2.19469	1.30699	2.24139	1.79029	2.24535	40.4464	-1.88845	0.762593	-0.660678	0.899326	0.0303862	0.90695	0	0.0589658	0.445706	0.508819	0.368479	0.975759	0.364433	TRUE	11	646.012	0.192971	FALSE
novel_19_374	21.6628	230.824	FALSE	0.41635	1.92092	0.453445	10	FALSE	0.453445	4.40695	-0.0198759	-0.037347	-0.0122605	-0.553071	0.197398	0.425158	0.171755	0.315351	0.282448	0.300613	0.275632	0.301083	0.273354	4.3777	-0.0182588	0.0125484	-0.66379	0.296891	0.548101	25.6583	-0.0630277	-0.132226	-0.040785	-2.00655	0.655628	1.55534	3.41728e-145	0.949744	0.894805	0.967467	0.0447972	0.512064	0.119866	TRUE	7	289.688	0.0168391	FALSE
novel_19_378	42.4366	425.266	FALSE	0.291218	1.18717	0.311154	12	FALSE	0.311154	5.38494	-0.128323	-0.0238671	0.550489	0.180534	-0.247875	-0.330956	0.141115	0.287311	0.248936	0.268425	0.238899	0.271682	0.242638	5.21606	0.140714	0.845642	0.376848	-0.142956	-0.215719	38.1599	-0.446633	-0.0958767	2.05081	0.755693	-0.912372	-1.36399	0	0.65514	0.923619	0.040285	0.449834	0.361573	0.172571	TRUE	7	328.495	0.0860438	FALSE
novel_19_382	464.287	179731	FALSE	8.72732	0.491957	8.72732	10	TRUE	7.85212	8.8213	-0.0215023	-0.0528235	-0.131369	0.0627559	0.0259904	0.116954	0.701321	0.219826	0.259061	0.23604	0.26747	0.236038	0.267464	8.61484	-0.113624	-1.20625	0.502681	0.391333	0.73206	12.5781	-0.0978152	-0.203903	-0.556554	0.234628	0.110111	0.437268	2.78617e-36	0.922079	0.838429	0.577832	0.814498	0.912321	0.661917	TRUE	6	413.489	0.0426822	FALSE
novel_2_394	2396.79	221647	FALSE	0.0451552	0.435569	0.0490508	11	FALSE	0.0490508	11.2187	0.0691044	-0.100304	-0.0886037	0.112167	-0.041191	0.0488344	0.0545159	0.136122	0.110133	0.124723	0.104879	0.124804	0.105024	11.2909	-0.175206	-0.164118	0.0424621	-0.114969	-0.0223133	205.787	0.507666	-0.910756	-0.710403	1.06948	-0.330045	0.464982	0	0.611688	0.362424	0.477454	0.284853	0.741366	0.641944	TRUE	4	560.158	0.154683	FALSE
novel_2_397	13.2191	1841.32	FALSE	37	2.87834	37	8	FALSE	37	3.66094	0.0684622	-0.0289356	0.10598	-0.0840644	0.0225406	-0.083981	1.44453	0.117175	0.145138	0.128203	0.151825	0.128175	0.151776	5.1234	-2.2161	0.235	-23.2518	-0.924966	-23.1197	2.53436	0.584272	-0.199367	0.82666	-0.553694	0.175858	-0.553323	0.0112655	0.559037	0.841976	0.40843	0.579788	0.860405	0.580042	TRUE	10	79.8462	89.2991	TRUE
novel_2_400	2890.06	2.58592e+06	FALSE	2.85719	0.433256	2.71012	11	FALSE	2.71012	11.4925	0.0471331	-0.129825	0.0839622	-0.115081	0.00282665	0.11099	0.392266	0.313063	0.335136	0.323855	0.338045	0.323854	0.338045	11.6532	-0.489873	0.0825674	-0.42795	-0.15228	0.0831428	29.2977	0.150554	-0.387379	0.259258	-0.34043	0.00872817	0.328329	1.11092e-188	0.880327	0.698476	0.795436	0.733533	0.993036	0.742663	TRUE	5	641.378	0.085703	FALSE
novel_2_401	87213.2	2.51124e+08	FALSE	0.0255847	0.422393	0.0301044	12	FALSE	0.0301044	16.4058	-0.103266	-0.146149	0.286071	-0.0128019	-0.0943612	0.0705164	0.042556	0.107908	0.0867732	0.0986933	0.0826371	0.0986997	0.0826412	16.2996	-0.0423311	0.398584	0.0931678	0.00968107	0.177647	385.51	-0.956982	-1.68427	2.89859	-0.154918	-0.956044	0.853284	0	0.338576	0.0921303	0.00374846	0.876886	0.33905	0.393502	TRUE	4	807.328	0.0526784	FALSE
novel_2_403	31.5222	254.446	FALSE	0.394745	1.4521	0.420001	11	FALSE	0.420001	4.9723	-0.0455927	0.0660742	0.0508109	-0.00204921	-0.139064	0.0698234	0.163203	0.308667	0.273557	0.293234	0.264653	0.294773	0.266063	4.90746	0.146749	0.13222	0.0623693	-0.122203	0.149383	30.467	-0.147708	0.241538	0.173278	-0.00774301	-0.471765	0.262432	7.13216e-204	0.882573	0.809139	0.862433	0.993822	0.637095	0.792988	TRUE	5	316.728	0.0950427	FALSE
novel_2_407	47.3308	1424.09	FALSE	1.32719	1.10805	1.31774	9	FALSE	1.31774	5.49789	-0.0363974	-0.332618	0.505135	0.270454	-0.187692	-0.21888	0.277619	0.341016	0.337737	0.341685	0.334571	0.341724	0.334897	5.4155	-0.509718	1.01544	0.51109	-0.30533	-0.279869	19.8037	-0.106732	-0.984843	1.47836	0.80836	-0.54925	-0.653573	2.76498e-87	0.915002	0.324701	0.13931	0.418884	0.582834	0.513387	TRUE	9	356.403	0.295403	FALSE
novel_2_410	27124.4	1.64696e+08	FALSE	0.190939	0.423218	0.209686	9	FALSE	0.209686	14.679	0.0522933	-0.0800606	-0.20387	0.181426	-0.234115	0.284335	0.111566	0.247061	0.208386	0.230947	0.200148	0.230951	0.200151	14.7414	-0.151377	-0.29829	0.13652	-0.333347	0.249267	131.571	0.211661	-0.384195	-0.882755	0.906458	-1.0137	1.4206	0	0.832371	0.700834	0.377368	0.364694	0.310726	0.155433	TRUE	5	790.887	0.0166017	FALSE
novel_2_411	94.4927	132832	FALSE	37	0.76565	37	8	TRUE	37	6.45808	0.071663	-0.0736924	-0.0526442	-0.0183598	0.15725	-0.084213	1.44302	0.117289	0.14528	0.128289	0.151958	0.128288	0.15195	7.96208	-24.6127	-27.323	-1.87697	0.648588	-25.1187	4.47538	0.610997	-0.507245	-0.410357	-0.120821	1.22576	-0.554214	7.62763e-06	0.541202	0.611983	0.681544	0.903833	0.220288	0.579433	TRUE	12	79.0885	97.8053	TRUE
novel_2_412	22.8613	832.941	FALSE	4.72621	1.84234	4.53945	8	FALSE	4.53945	4.43527	-0.139517	0.293583	-0.114759	-0.0870051	-0.0634546	0.111155	0.509254	0.27402	0.308705	0.289427	0.315067	0.289298	0.314945	3.52892	1.77804	0.337308	0.621785	0.608432	1.23812	8.70936	-0.509149	0.951016	-0.396503	-0.276148	-0.21934	0.352933	3.05594e-18	0.610648	0.341596	0.691734	0.782434	0.826385	0.724138	TRUE	9	270.757	0.0736515	FALSE
novel_2_417	10085.5	8.67086e+06	FALSE	0.0634373	0.425241	0.065171	8	FALSE	0.065171	13.2836	-0.0034079	-0.232291	0.0877462	0.346026	0.006239	-0.204305	0.0625626	0.154265	0.12534	0.141734	0.119545	0.141755	0.1196	13.28	-0.236723	0.0955934	0.360052	0.0101548	-0.20688	212.326	-0.0220912	-1.85329	0.619091	2.89453	0.0440124	-1.70823	0	0.982375	0.0638415	0.535856	0.00379725	0.964894	0.0875932	TRUE	4	676.019	0.165848	FALSE
novel_2_420	1715.55	605787	FALSE	0.173586	0.440948	0.179094	7	FALSE	0.179094	10.7211	0.134184	-0.298488	0.598645	0.062042	-0.439245	-0.0571326	0.103387	0.233881	0.195923	0.217791	0.187836	0.217987	0.187939	10.8774	-0.483507	0.519731	-0.0891295	-0.655296	-0.218218	103.699	0.573729	-1.5235	2.74871	0.330298	-2.01501	-0.303995	0	0.566151	0.127634	0.00598304	0.741175	0.0439039	0.761132	TRUE	6	580.058	0.217493	FALSE
novel_2_423	40.7732	222.476	FALSE	0.0729549	1.21839	0.0858629	10	FALSE	0.0858629	5.31705	-0.10686	0.343554	-0.20474	-0.155065	0.0396524	0.0834608	0.0818536	0.197273	0.158452	0.177922	0.153491	0.178916	0.15499	5.19852	0.481689	-0.102838	-0.0446387	0.161416	0.20649	64.9581	-0.541683	2.16818	-1.15073	-1.01025	0.221626	0.538491	0	0.588037	0.0301447	0.249845	0.312373	0.824605	0.590238	TRUE	5	285.692	0.0833261	FALSE
novel_2_424	12899	4.13918e+07	FALSE	0.248688	0.424538	0.294499	11	FALSE	0.294499	13.6161	-0.120156	0.265045	0.089814	0.299122	0.0125575	-0.546375	0.131904	0.275589	0.236931	0.259828	0.228368	0.259833	0.22839	13.4628	0.459061	0.262571	0.492633	0.168593	-0.469562	103.227	-0.435996	1.11866	0.345667	1.30982	0.048329	-2.39229	0	0.66284	0.263286	0.729593	0.190256	0.961454	0.0167436	TRUE	6	745.708	0.195976	FALSE
novel_2_425	12.2922	986.3	FALSE	14.4896	3.06356	11.1822	6	FALSE	11.1822	3.06291	0.15367	-0.240343	-0.172574	-0.250881	-0.172121	0.682252	0.798172	0.198447	0.236841	0.21429	0.245543	0.214106	0.245733	4.29956	-8.92575	-9.44485	-4.9044	-9.09169	1.23705	3.83741	0.774359	-1.01479	-0.805331	-1.02174	-0.803907	2.7764	0.000124339	0.438718	0.310208	0.420629	0.306905	0.421451	0.00549643	TRUE	36	119.747	0.160812	FALSE
novel_2_430	13.0226	503.304	FALSE	6.67248	2.9154	6.2342	8	FALSE	6.2342	3.35316	-0.197866	-0.426912	0.546953	0.0551075	0.428598	-0.405879	0.598648	0.2467	0.2847	0.263742	0.293012	0.263514	0.292223	0.8406	-5.46682	4.52557	2.72095	4.1969	-0.471024	5.60122	-0.80205	-1.49952	2.07382	0.188072	1.62648	-1.38893	2.12853e-08	0.422524	0.13374	0.0380963	0.85082	0.103849	0.164853	TRUE	23	184.3	0.119021	FALSE
novel_2_431	14.8423	1813.07	FALSE	37	2.60971	29.136	8	FALSE	29.136	3.77066	0.103715	0.170344	-0.0667299	-0.0340548	-0.0666912	-0.106581	1.28215	0.130948	0.161465	0.14302	0.168681	0.142988	0.168611	5.43136	0.00777232	-22.5551	-2.24973	-22.108	-26.2426	2.94089	0.792033	1.05499	-0.466577	-0.201889	-0.466409	-0.632113	0.00327276	0.428341	0.291429	0.640803	0.840004	0.640922	0.527313	TRUE	12	94.531	0.890463	FALSE
novel_2_435	1282.3	109081	FALSE	0.0591647	0.447343	0.0642854	11	FALSE	0.0642854	10.2979	-0.243549	-0.0453672	0.0588305	0.275258	0.058941	-0.104108	0.0625097	0.154343	0.125278	0.141427	0.119319	0.141565	0.119677	10.0395	0.211429	0.320015	0.541864	0.32014	0.151104	164.741	-1.57797	-0.362132	0.415977	2.30692	0.416354	-0.869906	0	0.114572	0.717253	0.677427	0.0210594	0.677151	0.384352	TRUE	4	523.776	0.0368022	FALSE
novel_2_442	12.8728	214.222	FALSE	2.62406	2.94443	2.63887	10	FALSE	2.63887	3.49319	0.0313026	0.0281444	0.0249268	-0.6277	-0.0522698	0.595598	0.394203	0.312374	0.334792	0.323806	0.337558	0.323429	0.337927	3.60264	-0.0412342	-0.0351652	-1.89069	-0.272326	1.09589	8.86139	0.100209	0.0840654	0.0769806	-1.85953	-0.161612	1.7625	7.90243e-19	0.920178	0.933004	0.938639	0.0629518	0.871612	0.0779843	TRUE	12	248.04	0.0454554	FALSE
novel_20_465	17.164	260.399	FALSE	1.43056	2.31379	1.45957	8	FALSE	1.45957	4.00473	-0.274384	-0.243715	0.295685	-0.0558365	-0.12429	0.402542	0.29577	0.338394	0.340368	0.341507	0.338301	0.341413	0.338327	3.26981	0.276428	1.32728	0.638895	0.463092	1.39983	13.54	-0.810841	-0.716033	0.865826	-0.16505	-0.364047	1.1898	9.07303e-42	0.417457	0.473971	0.386586	0.868905	0.715823	0.234124	TRUE	6	283.157	0.0851423	FALSE
novel_20_466	32.4248	447.04	FALSE	0.737623	1.42343	0.759743	9	FALSE	0.759743	4.95418	0.0447994	-0.617153	0.283962	0.0578329	-0.109062	0.339622	0.214805	0.336289	0.315615	0.32815	0.307586	0.328843	0.307908	5.03183	-0.993048	0.361768	0.00123098	-0.252184	0.382202	23.0636	0.133217	-1.9554	0.865343	0.188022	-0.331652	1.103	1.07435e-117	0.894022	0.050536	0.38685	0.850859	0.740152	0.270028	TRUE	8	326.787	0.099939	FALSE
novel_20_468	118.811	4587.13	FALSE	0.54954	0.695317	0.554601	9	FALSE	0.554601	6.83289	-0.156668	0.226477	-0.329588	-0.160996	0.108083	0.312695	0.181463	0.321536	0.290425	0.309703	0.282696	0.309654	0.282732	6.59162	0.533622	-0.233035	0.0376384	0.393787	0.633458	37.6545	-0.487248	0.779814	-1.06421	-0.569504	0.349044	1.10598	0	0.626083	0.4355	0.287235	0.569014	0.727056	0.268736	TRUE	6	418.287	0.205168	FALSE
novel_20_470	118.811	4587.13	FALSE	0.54954	0.695317	0.554601	9	FALSE	0.554601	6.83289	-0.156668	0.226477	-0.329588	-0.160996	0.108083	0.312695	0.181463	0.321536	0.290425	0.309703	0.282696	0.309654	0.282732	6.59162	0.533622	-0.233035	0.0376384	0.393787	0.633458	37.6545	-0.487248	0.779814	-1.06421	-0.569504	0.349044	1.10598	0	0.626083	0.4355	0.287235	0.569014	0.727056	0.268736	TRUE	6	418.287	0.205168	FALSE
novel_20_472	584.12	64724.6	FALSE	0.162611	0.47761	0.168708	7	FALSE	0.168708	9.15407	0.274286	0.16059	-0.50587	-0.196307	0.0109184	0.256388	0.100746	0.229362	0.191678	0.213598	0.183831	0.213511	0.183866	9.47104	-0.141957	-0.888297	-0.528875	-0.304679	-0.0404115	90.8627	1.19586	0.837812	-2.36833	-1.06787	0.0511375	1.39443	0	0.23175	0.402136	0.0178687	0.28558	0.959216	0.163189	TRUE	6	499.091	0.10448	FALSE
novel_20_473	24.7063	2578.82	FALSE	1.77063	1.73627	1.76797	4	FALSE	1.76797	4.26276	-0.246402	0.0327234	-0.264831	-0.774928	0.266213	0.987227	0.322868	0.332934	0.341592	0.338791	0.341294	0.338847	0.341144	3.52834	0.798118	0.0614367	-0.93313	1.32126	2.37219	13.2028	-0.740093	0.0957968	-0.781695	-2.27056	0.785642	2.89387	8.45355e-40	0.459244	0.923682	0.434394	0.0231737	0.432077	0.00380525	TRUE	15	291.789	0.661886	FALSE
novel_20_475	300.332	20238.8	FALSE	1.01238	0.530136	0.990516	7	FALSE	0.990516	8.2147	-0.0633709	-0.0746225	-0.145421	-0.079589	0.236559	0.126449	0.239527	0.341096	0.326527	0.33697	0.321392	0.336968	0.321427	8.09175	0.00849346	-0.13364	0.00625653	0.523793	0.306521	34.2955	-0.185786	-0.228534	-0.431555	-0.247639	0.702022	0.393399	9.16922e-258	0.852613	0.819231	0.666065	0.804414	0.482665	0.694025	TRUE	6	495.42	0.0254734	FALSE
novel_20_478	18.6019	134.896	FALSE	0.989753	2.16756	1.02729	11	FALSE	1.02729	4.2063	-0.172388	0.0629874	0.0671425	-0.050057	0.187568	-0.0952509	0.250215	0.341935	0.330535	0.338852	0.325842	0.338979	0.326648	3.84624	0.458969	0.479457	0.28467	0.689831	0.214687	16.8108	-0.504153	0.190562	0.198147	-0.153624	0.553332	-0.291602	2.03491e-63	0.614154	0.848869	0.84293	0.877907	0.580036	0.770591	TRUE	6	291.934	0.0831588	FALSE
novel_20_484	57.1591	4348.22	FALSE	9.5449	0.990091	8.53419	12	FALSE	8.53419	5.76768	0.136876	-0.0821679	-0.0647119	0.178923	0.0827506	-0.251667	0.694297	0.22154	0.260748	0.237805	0.269178	0.237786	0.26907	6.71292	-1.4571	-1.49167	-0.190259	-0.415568	-2.88445	8.30722	0.61784	-0.315124	-0.272121	0.664703	0.348005	-0.935322	9.79687e-17	0.536681	0.752667	0.785529	0.50624	0.727836	0.349623	TRUE	9	281.524	0.0961145	FALSE
novel_21_485	11.7796	389.243	FALSE	9.92523	3.17851	9.26409	10	FALSE	9.26409	3.52267	-0.0337643	0.0719721	0.0107193	-0.167702	-0.00803125	0.126808	0.726152	0.213917	0.253162	0.230312	0.261647	0.230158	0.261536	3.16239	0.750072	0.443282	-0.820016	0.29552	0.952389	4.85114	-0.157838	0.284293	0.0465424	-0.640947	-0.0348945	0.484859	1.22753e-06	0.874584	0.776186	0.962878	0.521557	0.972164	0.627777	TRUE	8	195.935	0.128793	FALSE
novel_21_487	14.6861	204.668	FALSE	1.67344	2.63299	1.71104	10	FALSE	1.71104	3.71663	-0.0446007	-0.0770581	0.0386842	-0.742564	0.256204	0.569337	0.32026	0.333694	0.341608	0.339332	0.341217	0.33928	0.341033	3.5944	-0.0299081	0.210927	-1.43504	0.681354	1.10354	11.605	-0.133657	-0.225575	0.114001	-2.17623	0.75514	1.66945	3.8854e-31	0.893674	0.821532	0.909237	0.0295384	0.450165	0.0950289	TRUE	12	265.841	0.0462491	FALSE
novel_21_490	124.802	2688.24	FALSE	0.120273	0.682196	0.129261	9	FALSE	0.129261	6.94648	-0.193646	-0.134433	0.593563	0.0936037	-0.185291	-0.173793	0.0908148	0.2127	0.176061	0.194075	0.167396	0.196533	0.169395	6.72762	0.0744673	0.869831	0.318375	0.0143588	0.03376	76.4906	-0.910419	-0.763557	3.05842	0.559175	-0.942801	-1.02596	0	0.362601	0.445131	0.00222509	0.576042	0.345783	0.304908	TRUE	6	377.733	0.0487949	FALSE
novel_21_492	136.646	13031.1	FALSE	3.86751	0.659645	3.63909	7	FALSE	3.63909	7.07913	-0.0682094	0.0411389	0.104303	0.067643	-0.0960965	-0.0487754	0.454355	0.292325	0.322366	0.306024	0.327444	0.305985	0.327406	6.75996	0.437569	0.680554	0.496639	-0.0630722	0.185664	15.5806	-0.233334	0.127616	0.340834	0.206579	-0.314057	-0.148975	9.86398e-55	0.815502	0.898453	0.733229	0.836339	0.753478	0.881573	TRUE	4	406.845	0.102811	FALSE
novel_21_499	2782.57	588298	FALSE	0.0479049	0.43369	0.0523671	8	FALSE	0.0523671	11.4221	-0.0543189	-0.137564	0.494618	0.132122	-0.347384	-0.0874671	0.05628	0.140183	0.113497	0.128392	0.10811	0.128639	0.108271	11.3651	-0.0844392	0.570718	0.192315	-0.304065	-0.0326353	202.951	-0.387486	-1.21205	3.85242	1.2221	-2.70046	-0.807855	0	0.698396	0.225493	0.000116958	0.221668	0.00692434	0.419174	TRUE	5	572.53	0.324903	FALSE
novel_21_505	12.7465	74.6632	FALSE	0.870491	2.96942	0.932844	10	FALSE	0.932844	3.60914	0.0226693	-0.0298344	-0.145744	0.412421	0.286104	-0.545614	0.24314	0.341477	0.32815	0.33738	0.321846	0.337291	0.325479	3.65371	-0.0910015	-0.30315	0.546105	0.440858	-0.885774	14.8439	0.0663861	-0.090917	-0.431989	1.28142	0.848242	-1.67634	7.6201e-50	0.94707	0.927559	0.66575	0.200044	0.396303	0.0936716	TRUE	8	261.2	0.0787741	FALSE
novel_22_516	1708.49	1.14034e+06	FALSE	0.212107	0.441026	0.227166	8	FALSE	0.227166	10.6846	-0.161784	0.277161	-0.433251	-0.276259	0.755656	-0.161516	0.116221	0.25416	0.215226	0.237995	0.206918	0.237906	0.206983	10.4882	0.50651	-0.311923	-0.109348	1.07403	0.017688	91.9334	-0.636546	1.28777	-1.82042	-1.33512	3.17628	-0.780338	0	0.52442	0.197825	0.0686949	0.181838	0.00149175	0.435192	TRUE	6	586.438	0.01466	FALSE
novel_22_519	13.3118	105.863	FALSE	0.820049	2.86124	0.884849	9	FALSE	0.884849	3.68172	0.26595	-0.0779153	-0.29725	-0.346302	0.059387	0.396133	0.23652	0.340637	0.325741	0.336042	0.320537	0.336036	0.319899	4.16866	-0.60582	-1.01287	-0.998448	-0.385939	0.0772993	15.5662	0.780743	-0.239194	-0.884564	-1.08038	0.176728	1.2383	1.23584e-54	0.434954	0.810955	0.376392	0.279972	0.859722	0.215603	TRUE	6	264.56	0.0737716	FALSE
novel_22_524	11.8284	148.867	FALSE	2.17869	3.16713	2.22015	10	FALSE	2.22015	3.37241	-0.0451535	-0.0831257	-0.590103	0.0545022	0.108999	0.554883	0.363539	0.321811	0.339047	0.330815	0.340864	0.331171	0.34086	3.22506	-0.0409833	-2.28264	0.259325	0.431028	1.20516	9.27662	-0.140311	-0.245175	-1.78378	0.159894	0.329131	1.62789	1.74944e-20	0.888415	0.806321	0.0744588	0.872964	0.742056	0.103548	TRUE	13	247.416	0.0577477	FALSE
novel_23_536	12.9135	127.506	FALSE	1.48295	2.93648	1.53337	10	FALSE	1.53337	3.62259	-0.0832089	0.0859487	0.0937587	0.290964	-0.365329	-0.0221322	0.304595	0.336917	0.34099	0.340962	0.339409	0.340693	0.339797	3.40683	0.374061	0.416037	0.708178	-0.66894	0.176621	11.8932	-0.246971	0.252057	0.274983	0.857267	-1.07231	-0.0651336	1.28456e-32	0.804931	0.800997	0.783329	0.391297	0.283581	0.948068	TRUE	8	264.824	0.125867	FALSE
novel_23_543	27.7035	269.141	FALSE	1.67633	1.59409	1.67279	8	FALSE	1.67279	4.75769	0.161164	0.188694	-0.291248	-0.121146	-0.046646	0.109185	0.312849	0.335457	0.341414	0.340022	0.340491	0.34	0.340539	5.15389	-0.0460355	-1.11134	-0.61676	-0.503167	-0.20248	15.2076	0.480433	0.552683	-0.856557	-0.355799	-0.137194	0.320623	3.14676e-52	0.63092	0.58048	0.39169	0.721991	0.890877	0.748496	TRUE	7	318.719	0.0646317	FALSE
novel_24_548	29.6153	1774.53	FALSE	15.3962	1.51843	13.2513	9	FALSE	13.2513	4.82624	-0.04426	-0.0523763	0.0328037	0.198678	-0.0482464	-0.0865959	0.865	0.185621	0.223367	0.20095	0.231916	0.200901	0.231808	4.09907	0.250225	1.05086	1.81068	0.102434	-0.022933	5.57947	-0.238443	-0.234485	0.163243	0.856681	-0.24015	-0.373568	2.41251e-08	0.811537	0.814608	0.870327	0.391621	0.810214	0.708726	TRUE	9	218.134	0.0614338	FALSE
novel_24_560	2232.44	1.82159e+06	FALSE	0.188403	0.436566	0.193159	7	FALSE	0.193159	11.0411	-0.198475	-0.423496	0.0477808	-0.130158	0.0542	0.650155	0.107269	0.240308	0.201947	0.224149	0.193758	0.224185	0.193734	10.8066	-0.233069	0.289152	0.0926661	0.296489	0.941838	102.929	-0.825919	-2.09707	0.213165	-0.671755	0.241764	3.35592	0	0.40885	0.0359876	0.831198	0.50174	0.808963	0.000791024	TRUE	5	601.257	0.022727	FALSE
novel_24_561	1012.58	182675	FALSE	0.107195	0.454088	0.115383	7	FALSE	0.115383	9.9376	-0.23543	-0.449793	0.275539	-0.137802	0.1137	0.433791	0.0834198	0.197897	0.163157	0.182633	0.15581	0.182791	0.155796	9.67647	-0.216784	0.560166	0.115882	0.384596	0.718156	119.128	-1.18966	-2.75681	1.50871	-0.884423	0.622025	2.78435	0	0.23418	0.00583688	0.131374	0.376468	0.533925	0.00536356	TRUE	5	525.841	0.0455965	FALSE
novel_24_564	29.1821	593.869	FALSE	3.0932	1.5347	3.00535	9	FALSE	3.00535	4.84932	0.215627	-0.0567205	-0.133607	-0.126102	-0.0295464	0.130351	0.415418	0.305494	0.330854	0.317591	0.334705	0.3175	0.334641	5.57175	-0.873603	-1.19239	-1.03766	-0.82012	-0.419197	11.6733	0.705832	-0.171437	-0.420688	-0.376755	-0.0930593	0.389524	1.74443e-31	0.480293	0.86388	0.673983	0.706355	0.925856	0.696888	TRUE	7	309.642	0.195149	FALSE
novel_24_577	1698.03	657416	FALSE	1.161	0.441144	1.12597	8	FALSE	1.12597	10.6146	-0.675867	0.110938	0.0862362	0.210275	0.0546614	0.213763	0.254672	0.341997	0.331936	0.339858	0.327679	0.33986	0.327686	8.97043	1.8197	1.80065	1.96013	1.74375	1.96532	41.6794	-1.97624	0.334214	0.253742	0.641712	0.160835	0.652341	0	0.0481276	0.738218	0.799695	0.52106	0.872223	0.514181	TRUE	11	621.536	0.398123	FALSE
novel_24_580	5150.3	881432	FALSE	0.0309418	0.428326	0.032312	12	FALSE	0.032312	12.3105	-0.179779	0.0158877	0.0244802	0.181477	0.0129987	-0.0550583	0.0442231	0.111978	0.090072	0.102323	0.085737	0.102378	0.0858503	12.1253	0.201372	0.210279	0.369413	0.198522	0.129321	278.373	-1.60548	0.176389	0.239244	2.11667	0.126968	-0.641329	0	0.108389	0.859988	0.810916	0.0342875	0.898966	0.521309	TRUE	4	600.974	0.0621634	FALSE
novel_24_581	23.6704	2012.79	FALSE	15.5602	1.79379	13.5225	8	FALSE	13.5225	4.52973	-0.0493117	-0.0368642	-0.0456432	-0.0808497	0.119805	0.0928659	0.874044	0.183996	0.22161	0.199264	0.230117	0.199239	0.230059	3.67063	0.530031	0.261759	0.152985	1.85375	1.44174	5.18249	-0.268005	-0.166348	-0.229059	-0.351342	0.601315	0.403662	2.18942e-07	0.788696	0.867883	0.818823	0.725332	0.54763	0.686461	TRUE	7	201.205	0.0597902	FALSE
novel_24_590	53.9878	107843	FALSE	37	1.02346	37	4	TRUE	37	5.41813	-0.0420937	-0.0736627	-0.0526301	-0.0841965	0.336758	-0.0841717	1.44329	0.117266	0.145254	0.128272	0.151934	0.128273	0.151919	-17.178	-6.23995	-4.78004	-7.08738	25.8177	-7.08337	3.754	-0.35896	-0.507132	-0.410301	-0.554166	2.62533	-0.554055	0.000174033	0.719625	0.612062	0.681585	0.579465	0.00865654	0.579541	TRUE	27	38.7307	1163.33	TRUE
novel_25_591	10.2365	61.6488	FALSE	1.342	3.59405	1.41358	10	FALSE	1.41358	3.36286	0.282089	-0.176231	-0.118661	0.0117814	0.0798209	-0.0787967	0.295075	0.338964	0.340367	0.341562	0.338147	0.341534	0.338649	3.99036	-0.95517	-0.883932	-0.607483	-0.461435	-0.763363	11.3966	0.832209	-0.517767	-0.347408	0.0348409	0.233713	-0.23268	4.34665e-30	0.405291	0.604621	0.728285	0.972207	0.815208	0.81601	TRUE	7	250.008	0.0568562	FALSE
novel_25_594	16.1433	335.41	FALSE	5.92229	2.43341	5.66364	10	FALSE	5.66364	3.95016	0.0495463	0.211774	-0.226204	-0.142553	0.17322	-0.0657807	0.568925	0.255532	0.292942	0.271645	0.300289	0.271668	0.300053	4.24228	0.449571	-2.09515	-0.87377	0.473698	-0.546301	6.94321	0.193895	0.722922	-0.832722	-0.474719	0.637618	-0.21923	3.83295e-12	0.846258	0.469728	0.405001	0.634987	0.523722	0.826471	TRUE	8	237.942	0.10729	FALSE
novel_25_595	526.999	24121.2	FALSE	0.0669994	0.483635	0.072148	11	FALSE	0.072148	9.01667	0.0482982	0.204592	-0.176204	0.0799581	-0.162798	0.00615824	0.0666937	0.163384	0.132925	0.149977	0.126775	0.150322	0.127307	9.0683	0.160993	-0.237502	0.031068	-0.223413	-0.0452522	135.195	0.295612	1.53916	-1.17487	0.630711	-1.08299	0.0483732	0	0.767527	0.123766	0.240046	0.52823	0.278811	0.961419	TRUE	4	462.7	0.0534505	FALSE
novel_26_610	934.926	2.4347e+06	FALSE	1.21284	0.456752	1.18335	11	FALSE	1.18335	9.45655	-0.267088	-1.13949	0.843469	0.6756	-0.596659	0.484175	0.261071	0.341984	0.333858	0.340648	0.329905	0.340664	0.32992	8.86176	-1.53397	2.0352	1.59999	-0.652754	1.32263	36.2221	-0.780995	-3.41311	2.47607	2.04786	-1.75146	1.46755	2.73631e-287	0.434805	0.000642268	0.0132837	0.0405738	0.0798674	0.142227	TRUE	15	560.374	0.0535752	FALSE
Novel_26_614	338889	8.86918e+11	FALSE	1.02946	0.422117	0.902094	12	FALSE	0.902094	17.699	1.78275	-0.54186	-0.592405	-0.956722	-0.61996	0.928206	0.228385	0.339477	0.321561	0.333897	0.315845	0.333897	0.315845	20.5045	-3.63225	-3.86042	-4.22985	-3.91357	-1.53403	77.4963	5.25146	-1.6851	-1.77421	-3.02908	-1.85674	2.9388	0	1.50902e-07	0.0919701	0.0760276	0.00245297	0.063348	0.00329483	TRUE	29	977.429	4.18831	TRUE
novel_26_616	15.0871	140.592	FALSE	2.30589	2.57422	2.31593	7	FALSE	2.31593	3.84772	0.0429008	-0.15148	0.141577	0.299543	-0.35629	0.0237518	0.36887	0.320428	0.338452	0.330161	0.340554	0.329568	0.340363	3.98266	-0.492909	0.234628	0.460499	-1.33393	-0.0850952	10.4311	0.133886	-0.447568	0.428811	0.879577	-1.08108	0.0697835	1.78837e-25	0.893493	0.654465	0.668061	0.379088	0.279661	0.944366	TRUE	9	270.428	0.0624004	FALSE
novel_3_619	76.9663	113707	FALSE	37	0.843899	37	9	TRUE	37	6.11398	-0.042106	-0.0736848	0.0985506	-0.0842178	0.185664	-0.0842024	1.44309	0.117282	0.145273	0.128286	0.151951	0.128283	0.151942	-15.5838	-7.50449	23.3184	-8.95994	24.061	-9.12346	4.23671	-0.359016	-0.507216	0.768209	-0.554241	1.4473	-0.554173	2.26815e-05	0.719583	0.612003	0.442363	0.579414	0.147814	0.57946	TRUE	14	61.8685	58.9205	TRUE
novel_3_625	19656.7	2.09766e+07	FALSE	0.0499337	0.423673	0.0542975	8	FALSE	0.0542975	14.2487	0.0140187	-0.0123764	-0.064742	0.252674	-0.0306012	-0.158965	0.0571118	0.14204	0.115035	0.130332	0.109679	0.130341	0.109707	14.2634	-0.0274558	-0.082073	0.244291	-0.0465568	-0.177695	249.487	0.0986958	-0.107588	-0.496748	2.30376	-0.234777	-1.449	0	0.92138	0.914322	0.619366	0.0212361	0.814382	0.147338	TRUE	4	719.112	0.0557952	FALSE
novel_3_626	31.9426	267.801	FALSE	0.525942	1.43855	0.555824	10	FALSE	0.555824	4.9934	0.17306	0.193937	-0.221882	0.0453515	0.121592	-0.312057	0.185519	0.323659	0.293698	0.312206	0.285796	0.312222	0.288078	5.25764	-0.0111334	-0.585409	-0.206658	-0.0908131	-0.666367	26.9158	0.534698	0.660329	-0.710691	0.158685	0.389442	-1.08324	1.43318e-159	0.592858	0.509043	0.477275	0.873917	0.696949	0.278703	TRUE	6	323.242	0.0549176	FALSE
novel_3_628	19.9319	170.144	FALSE	0.656522	2.05108	0.698313	10	FALSE	0.698313	4.31299	0.0850808	-0.0635179	-0.00242162	0.256945	-0.173331	-0.102753	0.209078	0.334485	0.311322	0.325495	0.303282	0.32646	0.305476	4.45537	-0.231366	-0.146124	0.19963	-0.415923	-0.281412	20.6286	0.254364	-0.204027	-0.00743979	0.847214	-0.530941	-0.33637	1.51926e-94	0.799215	0.838333	0.994064	0.396876	0.59546	0.736592	TRUE	6	293.298	0.103015	FALSE
novel_3_645	23.0257	464.317	FALSE	4.46031	1.8322	4.28943	10	FALSE	4.28943	4.50855	0.162597	0.13442	-0.00249519	-0.10618	-0.13383	-0.0545096	0.49521	0.278793	0.312295	0.29376	0.318407	0.293558	0.318228	5.21003	-0.288008	-0.711994	-1.03838	-1.34583	-0.869989	9.10431	0.583219	0.430427	-0.008494	-0.333473	-0.455889	-0.171291	8.68181e-20	0.559746	0.666885	0.993223	0.738777	0.64847	0.863995	TRUE	7	278.631	0.0834016	FALSE
novel_3_646	37.0127	264.3	FALSE	0.150783	1.2993	0.17448	7	FALSE	0.17448	5.21995	0.189572	-0.199418	0.224684	0.304117	-0.0786996	-0.440252	0.109912	0.243853	0.207919	0.22458	0.195411	0.228239	0.203002	5.44477	-0.446766	0.0315651	0.106391	-0.315452	-0.708644	47.492	0.777402	-0.959112	1.00046	1.5563	-0.344813	-2.16871	0	0.436922	0.337502	0.317089	0.119637	0.730235	0.0301046	TRUE	5	306.544	0.057633	FALSE
novel_3_647	2408.93	583173	FALSE	0.0755949	0.4355	0.0744553	8	FALSE	0.0744553	11.2153	0.120355	-0.0987032	-0.115828	-0.0962584	-0.106731	0.297172	0.0669911	0.163942	0.133598	0.150781	0.127471	0.150853	0.127496	11.344	-0.231301	-0.250937	-0.228277	-0.24134	0.178774	167.415	0.734134	-0.738808	-0.76819	-0.755142	-0.707517	2.33083	0	0.462867	0.460024	0.442374	0.450164	0.479245	0.0197625	TRUE	4	575.422	0.0497835	FALSE
novel_3_649	2860.78	872619	FALSE	0.0918607	0.433371	0.0906782	8	FALSE	0.0906782	11.4448	-0.192209	0.286803	-0.212728	-0.241046	0.148518	0.210668	0.073819	0.178467	0.145959	0.164453	0.13947	0.164451	0.139483	11.2363	0.509063	-0.0186169	-0.0427214	0.36701	0.428047	155.039	-1.077	1.96496	-1.29355	-1.7283	0.903112	1.51035	0	0.28148	0.0494194	0.195821	0.0839347	0.366467	0.130953	TRUE	5	594.863	0.0182058	FALSE
novel_3_650	523.396	43686.1	FALSE	0.140814	0.484059	0.152973	7	FALSE	0.152973	9.00165	0.108824	0.0959129	-0.240922	-0.106124	-0.128082	0.270396	0.0961052	0.221373	0.184241	0.205559	0.176502	0.205704	0.176584	9.12604	-0.0206217	-0.393207	-0.238151	-0.267277	0.165353	93.6645	0.491587	0.520584	-1.17204	-0.601261	-0.62265	1.53126	0	0.623011	0.602657	0.241183	0.547666	0.533515	0.125705	TRUE	5	488.379	0.0730304	FALSE
novel_3_653	1588.96	3.9518e+06	FALSE	1.9237	0.442456	1.86051	11	FALSE	1.86051	10.5262	-0.374025	0.143165	0.31736	0.183331	-0.349829	0.0800039	0.325884	0.332453	0.341577	0.338269	0.341357	0.338264	0.341357	9.2982	1.50567	1.92735	1.56121	0.291283	1.37537	32.3005	-1.12505	0.41913	0.938188	0.537066	-1.03419	0.23437	6.875e-229	0.260569	0.675121	0.348148	0.591222	0.301048	0.814698	TRUE	9	606.157	0.0699767	FALSE
novel_3_667	10.9534	123.1	FALSE	1.30093	3.38643	1.36963	10	FALSE	1.36963	3.30312	0.34805	-0.295549	-0.427024	-0.0260491	-0.151223	0.551797	0.291114	0.339572	0.34003	0.341637	0.337464	0.341624	0.337399	4.06227	-1.31064	-1.7506	-0.803028	-1.08614	0.135206	11.3465	1.02497	-0.869186	-1.24993	-0.0771907	-0.442659	1.63544	7.72124e-30	0.305379	0.384745	0.211324	0.938472	0.658012	0.101957	TRUE	9	249.01	0.0697697	FALSE
novel_3_669	112.569	7484.48	FALSE	0.611794	0.710471	0.615221	7	FALSE	0.615221	6.66911	-0.375623	0.089783	0.486509	0.645892	-0.270475	-0.576082	0.191093	0.327033	0.298262	0.315877	0.290374	0.3164	0.29166	6.0564	0.731973	1.30698	1.43339	0.210713	-0.142188	34.8998	-1.14858	0.301021	1.54018	2.22434	-0.854852	-1.97518	7.49415e-267	0.25073	0.763399	0.123515	0.0261253	0.392633	0.0482473	TRUE	8	411.561	0.160259	FALSE
novel_3_670	661.012	206859	FALSE	2.282	0.471143	2.17529	11	FALSE	2.17529	9.33531	0.110711	-0.164693	-0.119559	0.0379503	-0.0862307	0.221827	0.352037	0.32548	0.340303	0.33353	0.341417	0.333525	0.341416	9.65345	-0.686205	-0.644554	-0.242455	-0.55053	0.111489	26.518	0.340145	-0.483959	-0.358465	0.111155	-0.258543	0.649726	6.0183e-155	0.733747	0.628415	0.719995	0.911493	0.795988	0.515869	TRUE	6	543.232	0.0795629	FALSE
novel_3_684	90.2706	4167.18	FALSE	0.258586	0.781722	0.268912	9	FALSE	0.268912	6.45641	-0.0540588	0.0158491	-0.0702468	-0.382014	0.0401916	0.450282	0.12892	0.272178	0.2332	0.255213	0.224949	0.25565	0.22431	6.38811	0.0865035	-0.0165279	-0.36461	0.116842	0.575733	50.0808	-0.198616	0.0679633	-0.275247	-1.69822	0.157214	2.00741	0	0.842563	0.945815	0.783126	0.0894653	0.875077	0.0447065	TRUE	6	376.936	0.150143	FALSE
novel_3_686	182.07	26951.5	FALSE	4.71841	0.600361	4.39793	7	FALSE	4.39793	7.50251	0.0435571	-0.121123	-0.0385115	-0.011362	0.170852	-0.0434086	0.49891	0.277532	0.311309	0.29245	0.317515	0.292444	0.317489	7.71415	-0.647147	-0.382056	-0.246044	0.430579	-0.346286	15.0378	0.156944	-0.389076	-0.131686	-0.0357843	0.584222	-0.136725	4.15031e-51	0.875289	0.69722	0.895233	0.971454	0.559071	0.891248	TRUE	6	412.298	0.309105	FALSE
novel_3_689	159.713	2415.39	FALSE	0.0697239	0.625326	0.0762652	9	FALSE	0.0762652	7.28221	0.0620677	0.198189	-0.184017	-0.241515	-0.110444	0.275723	0.0705423	0.171792	0.139879	0.157267	0.134061	0.158122	0.13399	7.34911	0.139978	-0.262187	-0.317828	-0.184164	0.219572	103.232	0.361297	1.41686	-1.1701	-1.80153	-0.698471	2.05779	0	0.717878	0.156525	0.241961	0.0716193	0.484883	0.0396104	TRUE	5	377.185	0.0789431	FALSE
novel_3_693	651.686	189888	FALSE	0.423426	0.471846	0.419139	8	FALSE	0.419139	9.29711	0.0469709	-0.258486	-0.0585455	0.241783	-0.239506	0.267789	0.157184	0.302912	0.267161	0.288747	0.258598	0.288837	0.25868	9.36227	-0.382481	-0.142053	0.222934	-0.38134	0.253947	59.1478	0.155065	-0.967529	-0.202757	0.934976	-0.829208	1.03521	0	0.87677	0.33328	0.839325	0.349801	0.406987	0.30057	TRUE	6	536.124	0.144051	FALSE
novel_4_715	34.3003	392.739	FALSE	0.661373	1.36867	0.684456	11	FALSE	0.684456	5.08149	0.0756768	-0.0169736	0.0409695	0.352513	-0.0390863	-0.413096	0.204164	0.332671	0.30787	0.323267	0.300053	0.32376	0.30234	5.20637	-0.148333	-0.0626665	0.338542	-0.184697	-0.682446	24.8893	0.227482	-0.0551322	0.126736	1.17483	-0.120726	-1.36633	9.72155e-137	0.820049	0.956033	0.89915	0.240062	0.903908	0.171835	TRUE	6	330.977	0.107915	FALSE
novel_4_716	75.3179	8491.37	FALSE	0.607969	0.853132	0.614053	8	FALSE	0.614053	6.1226	0.232042	0.418972	-0.200275	-0.453819	-0.44916	0.452243	0.191521	0.326938	0.298392	0.316437	0.291534	0.316975	0.291135	6.48426	0.190272	-0.6581	-0.955127	-1.0395	0.217392	31.9683	0.709744	1.4041	-0.632908	-1.55666	-1.41702	1.55338	3.00681e-224	0.477863	0.160289	0.526794	0.119551	0.156478	0.120332	TRUE	8	382.85	0.136596	FALSE
novel_4_718	194.219	11668.9	FALSE	0.223878	0.589206	0.228241	4	FALSE	0.228241	7.53367	-0.362738	-0.302945	0.3842	0.516865	-0.00207007	-0.233308	0.117872	0.257155	0.218082	0.239556	0.208605	0.240225	0.209961	7.08976	0.102652	0.892431	1.0152	0.441486	0.184929	63.9141	-1.41058	-1.38913	1.6038	2.47772	-0.00861723	-1.1112	0	0.158369	0.164792	0.108758	0.0132225	0.993125	0.266483	TRUE	6	426.758	0.0677732	FALSE
novel_4_721	606.962	94230	FALSE	0.22226	0.475518	0.227937	7	FALSE	0.227937	9.19763	-0.0501094	-0.271166	-0.100103	0.322701	-0.0852234	0.183906	0.116716	0.254917	0.216121	0.238607	0.207471	0.238725	0.20768	9.1368	-0.243782	-0.0563818	0.41738	-0.0389545	0.264204	78.8033	-0.196572	-1.25469	-0.41953	1.5554	-0.356994	0.885525	0	0.844163	0.20959	0.674829	0.11985	0.721096	0.375873	TRUE	5	512.481	0.243558	FALSE
novel_4_724	43.4351	701.319	FALSE	0.82996	1.16958	0.840708	7	FALSE	0.840708	5.34557	-0.0775331	0.0136204	-0.419685	0.287474	-0.0872821	0.283408	0.22403	0.338697	0.31949	0.332423	0.313085	0.332436	0.313538	5.20363	0.161835	-0.576063	0.539865	-0.00249833	0.536192	23.861	-0.228916	0.0426317	-1.2625	0.9182	-0.262553	0.903902	7.78896e-126	0.818934	0.965995	0.206768	0.358514	0.792895	0.366047	TRUE	8	350.308	0.0592011	FALSE
novel_5_728	138.476	6380.14	FALSE	0.335338	0.656505	0.344308	9	FALSE	0.344308	7.12388	-0.0234041	-0.0392895	0.122367	-0.252063	0.118985	0.073408	0.143996	0.289895	0.252265	0.274148	0.243643	0.274433	0.24386	7.09281	-0.0155608	0.184727	-0.262625	0.180693	0.116388	49.4728	-0.080733	-0.155747	0.446355	-1.03456	0.433565	0.301025	0	0.935654	0.876232	0.655341	0.300876	0.664604	0.763395	TRUE	5	418.844	0.0967685	FALSE
novel_5_736	1675.82	390029	FALSE	0.181805	0.441397	0.187303	7	FALSE	0.187303	10.673	-0.215308	-0.239317	0.420214	0.2908	-0.171921	-0.084462	0.105701	0.237774	0.199512	0.22157	0.191334	0.221696	0.191469	10.4197	-0.0100572	0.730738	0.569144	0.057234	0.161449	100.974	-0.905515	-1.19951	1.89653	1.51986	-0.775483	-0.441127	0	0.365193	0.230328	0.0578904	0.128547	0.438054	0.659121	TRUE	5	580.62	0.0631135	FALSE
novel_5_737	3500.62	1.08267e+06	FALSE	0.0779086	0.431297	0.079249	8	FALSE	0.079249	11.7575	-0.0797202	-0.103101	0.282749	-0.0146934	-0.219603	0.134375	0.0690303	0.168351	0.137324	0.154877	0.131065	0.154987	0.131115	11.6719	-0.0218418	0.384894	0.0703731	-0.146995	0.224929	170.324	-0.473535	-0.750787	1.82564	-0.112108	-1.41691	1.02487	0	0.635832	0.452781	0.067905	0.910738	0.156508	0.305426	TRUE	4	605.393	0.0878162	FALSE
novel_5_740	14.7134	61.665	FALSE	0.393842	2.62888	0.44777	7	FALSE	0.44777	3.82851	0.0898352	-0.134567	-0.155905	0.31019	-0.238547	0.128996	0.17488	0.317166	0.286253	0.303221	0.27434	0.305622	0.27784	3.96151	-0.307277	-0.349196	0.248055	-0.467985	0.0271939	21.8922	0.283244	-0.4701	-0.514161	1.13068	-0.78053	0.46428	3.07935e-106	0.77699	0.638284	0.607139	0.258191	0.435079	0.642447	TRUE	6	263.684	0.0643735	FALSE
novel_5_741	11.4326	56.1714	FALSE	0.470461	3.26219	0.539047	5	FALSE	0.539047	3.50454	0.529813	-0.286144	0.0125876	-0.0274624	-0.270345	0.0415526	0.192166	0.325728	0.301635	0.314981	0.291098	0.318004	0.293374	4.30943	-1.19456	-0.786647	-0.840343	-1.21024	-0.750853	18.237	1.62655	-0.948641	0.039963	-0.0943408	-0.850131	0.141637	2.6235e-74	0.103833	0.342803	0.968123	0.924838	0.395252	0.887367	TRUE	8	248.401	0.128264	FALSE
novel_5_747	58.842	1083.07	FALSE	0.173175	0.973844	0.185242	10	FALSE	0.185242	5.79476	-0.187292	0.243185	-0.45183	-0.197979	0.127594	0.466325	0.110246	0.246556	0.205873	0.228914	0.19841	0.227938	0.197748	5.57041	0.493342	-0.298203	0.00753304	0.370937	0.734095	52.5621	-0.759632	1.18124	-1.9738	-0.99783	0.559776	2.35818	0	0.447475	0.237506	0.048405	0.318362	0.575632	0.0183649	TRUE	6	333.52	0.0340858	FALSE
novel_5_750	17.476	148.022	FALSE	0.76371	2.28002	0.806614	10	FALSE	0.806614	4.0981	-0.0993848	0.215304	0.00981639	-0.103765	-0.18631	0.164341	0.224314	0.33891	0.319334	0.331892	0.313529	0.332704	0.314068	3.91663	0.492072	0.197465	0.0357078	-0.13161	0.410825	18.2695	-0.293248	0.674229	0.0295771	-0.330957	-0.559986	0.523266	1.44803e-74	0.769332	0.500166	0.976404	0.740677	0.575489	0.600789	TRUE	6	285.31	0.0662543	FALSE
novel_5_755	602.094	48928.7	FALSE	0.108885	0.47595	0.114773	8	FALSE	0.114773	9.19987	-0.339511	0.234835	0.261309	0.100842	-0.121772	-0.135697	0.0834788	0.198215	0.162923	0.18257	0.155768	0.182981	0.156243	8.82305	0.62607	0.660398	0.483083	0.244499	0.23376	110.206	-1.71284	1.44139	1.43128	0.647384	-0.665487	-0.868501	0	0.0867419	0.149475	0.152349	0.517384	0.505739	0.38512	TRUE	5	488.626	0.144988	FALSE
novel_5_760	1184.61	423644	FALSE	1.96899	0.449431	1.88363	11	FALSE	1.88363	10.2069	0.0351884	-0.0454641	0.00575304	0.10947	-0.0214742	-0.0834677	0.327887	0.331967	0.341551	0.337963	0.341437	0.33796	0.341438	10.3022	-0.186806	-0.0815354	0.106621	-0.14705	-0.253462	31.1293	0.106	-0.13311	0.0170227	0.320616	-0.0635407	-0.244459	9.68088e-213	0.915583	0.894106	0.986418	0.748501	0.949336	0.806875	TRUE	4	591.672	0.131783	FALSE
novel_5_762	31688.6	1.30997e+08	FALSE	0.146956	0.423046	0.152281	7	FALSE	0.152281	14.9347	0.0605124	-0.481979	0.247056	-0.0806638	-0.0329936	0.288076	0.095255	0.219845	0.182841	0.204198	0.175163	0.204203	0.175164	15.0038	-0.590363	0.205635	-0.155378	-0.105737	0.239225	156.787	0.27525	-2.63606	1.20989	-0.460508	-0.161573	1.64461	0	0.783124	0.00838738	0.226322	0.645151	0.871642	0.10005	TRUE	5	790.839	0.13333	FALSE
novel_5_763	27500.1	6.27573e+08	FALSE	0.301318	0.423202	0.304591	7	FALSE	0.304591	14.6549	-0.337194	0.0158466	-0.105743	-0.217168	0.0336219	0.610645	0.134098	0.278311	0.239788	0.26265	0.231216	0.262651	0.231215	14.2194	0.453955	0.305763	0.187442	0.476743	1.12982	109.285	-1.21157	0.0660859	-0.4026	-0.939243	0.12801	2.64103	0	0.225676	0.947309	0.687242	0.347606	0.898141	0.00826541	TRUE	6	802.329	0.19272	FALSE
novel_5_766	147.084	2905.07	FALSE	0.107992	0.642782	0.115899	10	FALSE	0.115899	7.21985	0.0839811	0.182169	0.0539582	-0.246961	0.163064	-0.236207	0.0857143	0.202308	0.166757	0.186068	0.159916	0.186566	0.16121	7.31338	0.100387	-0.0347434	-0.354687	0.0841951	-0.343669	84.2316	0.415115	1.09242	0.289992	-1.54432	0.87403	-1.46521	0	0.678058	0.274648	0.771822	0.122512	0.382102	0.142863	TRUE	4	385.951	0.0186104	FALSE
novel_5_768	55.7628	344.452	FALSE	0.11679	1.00432	0.129783	11	FALSE	0.129783	5.78061	-0.00383946	0.127984	0.0288283	0.0688517	-0.255165	0.0333436	0.0943062	0.218935	0.18122	0.200108	0.172698	0.203633	0.175231	5.77623	0.14238	0.0362704	0.0778903	-0.279428	0.0401133	61.2962	-0.017537	0.706235	0.144064	0.398683	-1.25306	0.190284	0	0.986008	0.480042	0.88545	0.690127	0.210182	0.849087	TRUE	4	321.62	0.082913	FALSE
novel_5_770	36.9803	50599	FALSE	37	1.30007	37	4	TRUE	37	4.8728	-0.0420788	-0.0736361	-0.0526174	-0.084171	0.336641	-0.0841348	1.44353	0.117246	0.14523	0.128257	0.151913	0.128258	0.151891	-16.7929	-3.68387	-3.48861	-3.85304	24.8888	-3.7264	3.37561	-0.358892	-0.50703	-0.41025	-0.554075	2.62472	-0.553914	0.000736528	0.719676	0.612134	0.681622	0.579528	0.008672	0.579638	TRUE	27	37.8488	252.872	TRUE
novel_6_776	50.0432	10714.2	FALSE	31.6977	1.07087	31.6977	11	TRUE	22.0102	5.58366	-0.0491332	0.0125409	-0.0614323	0.115644	0.0386127	-0.0562292	1.33592	0.12605	0.155688	0.137736	0.162724	0.137731	0.162705	-14.9109	20.7034	-7.94004	21.7318	21.2368	19.2132	4.17965	-0.38979	0.0805517	-0.446014	0.710675	0.28035	-0.34559	2.91957e-05	0.696692	0.935798	0.655587	0.477286	0.779209	0.729651	TRUE	8	157.915	0.163696	FALSE
novel_6_778	18.1521	209.436	FALSE	2.22808	2.21082	2.2274	5	FALSE	2.2274	4.1555	-0.0567539	-0.0532944	0.225453	0.152481	-0.177675	-0.0902084	0.360947	0.322754	0.339425	0.331945	0.341048	0.331571	0.340919	3.9738	0.0621193	0.743366	0.486792	-0.335009	-0.00753932	11.5128	-0.175843	-0.157014	0.679189	0.447094	-0.535859	-0.264604	1.13742e-30	0.860418	0.875234	0.497018	0.654807	0.592056	0.791315	TRUE	7	285.553	0.049535	FALSE
novel_6_779	35.9905	1056.79	FALSE	0.32801	1.32421	0.34541	8	FALSE	0.34541	5.0522	0.0989996	-0.172735	-0.464456	-0.239373	0.141491	0.636077	0.149071	0.295161	0.259284	0.280437	0.249927	0.279496	0.248601	5.18601	-0.342423	-0.734645	-0.416091	0.0462509	0.612246	33.8912	0.335409	-0.666202	-1.65619	-0.957771	0.506235	2.55862	8.99239e-252	0.737317	0.505282	0.0976833	0.338178	0.612692	0.0105088	TRUE	7	315.21	0.201381	FALSE
novel_6_782	2280.84	2.09529e+07	FALSE	37	0.436257	37	8	TRUE	33.4957	11.1161	-0.00102669	-0.0483598	-0.00671393	-0.0208648	-0.0228364	0.0998078	1.44278	0.117307	0.145303	0.128304	0.151979	0.128304	0.151979	11.0791	-1.55081	-0.16645	-0.39434	-0.806004	1.26415	7.70465	-0.00875217	-0.33282	-0.0523282	-0.137287	-0.177986	0.656722	1.31203e-14	0.993017	0.73927	0.958267	0.890804	0.858734	0.51136	TRUE	7	264.799	0.127158	FALSE
novel_6_783	55.308	324.922	FALSE	0.0838739	1.0091	0.0951661	13	FALSE	0.0951661	5.79641	0.316718	-0.0226878	-0.0579625	-0.201757	-0.108378	0.0740708	0.0824755	0.194666	0.16241	0.178926	0.154858	0.18157	0.155933	6.14547	-0.373141	-0.41172	-0.561646	-0.466679	-0.270914	70.2803	1.62699	-0.139695	-0.323946	-1.30285	-0.596895	0.475016	0	0.10374	0.888901	0.745979	0.192625	0.550578	0.634775	TRUE	5	310.666	0.119555	FALSE
novel_6_793	23.2286	514.073	FALSE	2.46864	1.81988	2.43656	10	FALSE	2.43656	4.35426	0.0785344	0.250912	-0.522403	-0.4641	0.222742	0.434318	0.376172	0.318185	0.337638	0.327958	0.339755	0.328159	0.339839	4.60449	0.298171	-2.35776	-1.39088	0.333292	0.616147	11.5752	0.24682	0.743139	-1.5929	-1.36599	0.678763	1.27801	5.50561e-31	0.805048	0.457398	0.111183	0.171943	0.497288	0.201245	TRUE	12	289.357	0.215236	FALSE
novel_6_796	28.5227	564.079	FALSE	0.461459	1.56042	0.487325	10	FALSE	0.487325	4.68249	-0.399329	-0.114728	0.0957145	0.249599	-0.380495	0.54924	0.176062	0.319427	0.286422	0.304094	0.276507	0.306523	0.277047	4.06233	0.472434	0.752093	0.928895	0.0809444	1.30096	26.5957	-1.25014	-0.400555	0.314753	0.902689	-1.24133	1.98248	7.61391e-156	0.211249	0.688748	0.752949	0.366691	0.214484	0.0474257	TRUE	7	309.232	0.0686263	FALSE
novel_7_797	13145.2	9.78031e+06	FALSE	0.0440063	0.424491	0.0485457	8	FALSE	0.0485457	13.6701	0.0076284	-0.193051	0.204174	0.291185	-0.11249	-0.197439	0.0540342	0.134999	0.109162	0.123756	0.10403	0.123786	0.104078	13.6781	-0.205999	0.203532	0.28975	-0.124518	-0.209863	252.99	0.056507	-1.76849	1.64982	2.79906	-0.908745	-1.89703	0	0.954938	0.0769798	0.0989803	0.00512523	0.363485	0.0578238	TRUE	3	684.82	0.0504697	FALSE
novel_7_811	59.957	342.706	FALSE	0.0799626	0.963582	0.0964964	10	FALSE	0.0964964	5.92369	-0.123139	0.0487205	0.166562	-0.0722564	0.214197	-0.23408	0.0825356	0.197861	0.161803	0.177891	0.154032	0.179433	0.157774	5.78714	0.18823	0.31639	0.0605126	0.368352	-0.110469	71.7714	-0.622352	0.30111	0.936316	-0.469099	1.19374	-1.48364	0	0.53371	0.763331	0.349111	0.638999	0.232578	0.137905	TRUE	4	325.145	0.148233	FALSE
novel_7_813	60.3077	1681.74	FALSE	1.8935	0.960433	1.84438	7	FALSE	1.84438	5.84293	-0.240029	-0.405604	0.293922	0.242041	0.073482	0.0361906	0.326137	0.332318	0.341571	0.338317	0.341358	0.33826	0.34138	5.11439	-0.147286	1.37853	1.165	0.899932	0.795607	17.9156	-0.722285	-1.18747	0.868779	0.709053	0.217235	0.106013	8.91696e-72	0.470119	0.235043	0.384968	0.478292	0.828025	0.915572	TRUE	8	371.372	0.121717	FALSE
novel_7_829	34.5488	388.489	FALSE	0.317799	1.36186	0.339598	9	FALSE	0.339598	5.02036	0.0961703	0.414186	-0.333787	-0.420571	-0.190894	0.434899	0.148071	0.294156	0.255848	0.278826	0.249572	0.279686	0.248081	5.14924	0.364469	-0.55689	-0.625392	-0.373543	0.379403	33.9051	0.326936	1.61888	-1.19711	-1.68517	-0.682531	1.75305	5.60485e-252	0.743716	0.105474	0.231262	0.0919564	0.494903	0.0795928	TRUE	6	314.338	0.0348491	FALSE
novel_9_842	2048.48	273906	FALSE	0.0609532	0.437872	0.0713252	12	FALSE	0.0713252	10.9815	-0.175699	-0.265494	0.223647	0.180737	0.00863803	0.0281766	0.0656285	0.161077	0.131128	0.147909	0.124982	0.148034	0.125138	10.794	-0.0881875	0.422929	0.374188	0.19656	0.216578	167.328	-1.09078	-2.02469	1.51206	1.44611	0.0583518	0.225165	0	0.275372	0.0428995	0.130519	0.148147	0.953468	0.821851	TRUE	4	561.879	0.116901	FALSE
novel_9_843	436.072	36184.2	FALSE	0.158591	0.496482	0.165014	7	FALSE	0.165014	8.74753	-0.325954	-0.0652228	0.248738	0.039021	0.0501787	0.0532434	0.0998709	0.228304	0.190394	0.211665	0.182313	0.211963	0.182634	8.36983	0.306684	0.656791	0.419737	0.434093	0.435072	87.5884	-1.42772	-0.342567	1.17515	0.214033	0.236733	0.29153	0	0.153373	0.731924	0.239933	0.830521	0.812864	0.770646	TRUE	5	477.842	0.208223	FALSE
novel_9_845	49288.3	5.43627e+07	FALSE	0.0138099	0.42268	0.0158439	12	FALSE	0.0158439	15.5728	-0.08407	0.0385512	0.224051	0.152991	-0.227917	-0.103597	0.0309077	0.0792875	0.0634814	0.0723586	0.0604057	0.0723778	0.0604241	15.4875	0.12418	0.311985	0.239419	-0.145292	-0.0190533	503.849	-1.06032	0.607283	3.09639	2.53273	-3.14899	-1.71451	0	0.289	0.543663	0.00195891	0.0113178	0.00163836	0.0864358	TRUE	4	740.857	0.0711517	FALSE
novel_9_860	10.605	143.859	FALSE	2.85601	3.48383	2.88515	10	FALSE	2.88515	3.3478	0.313831	-0.431558	0.110108	-0.00110089	-0.0971636	0.105885	0.412216	0.30687	0.331092	0.319005	0.335351	0.318459	0.335093	4.33949	-2.34142	-0.658728	-0.994316	-1.32316	-0.742764	8.12146	1.02269	-1.30344	0.34516	-0.0032828	-0.305105	0.315988	4.60616e-16	0.306457	0.192425	0.729974	0.997381	0.760286	0.752012	TRUE	10	239.885	0.299427	FALSE
novel_X_867	8104.02	7.02427e+06	FALSE	0.106817	0.426028	0.103719	9	FALSE	0.103719	12.9969	0.0600118	-0.123758	-0.0657763	-0.107444	0.258059	-0.0210848	0.0787903	0.188566	0.15485	0.17412	0.148004	0.174121	0.148027	13.0626	-0.196343	-0.136611	-0.178387	0.211995	-0.0878682	164.955	0.318254	-0.799215	-0.377765	-0.725954	1.48207	-0.142439	0	0.750292	0.424166	0.705605	0.467867	0.138321	0.886733	TRUE	4	677.366	0.246214	FALSE
novel_X_868	13634.9	5.00421e+07	FALSE	0.154677	0.424403	0.15903	7	FALSE	0.15903	13.6705	-0.188593	-0.212501	-0.0211836	-0.30333	0.131243	0.594372	0.0973353	0.223537	0.186225	0.207778	0.178463	0.207782	0.178456	13.4539	-0.0138532	0.192963	-0.109199	0.363268	0.854135	140.448	-0.843674	-1.14109	-0.101953	-1.69968	0.631639	3.33063	0	0.398851	0.253831	0.918794	0.0891916	0.527623	0.000866486	TRUE	5	728.967	0.0213973	FALSE
novel_X_870	11.8612	962.291	FALSE	27.8158	3.15956	15.4473	8	FALSE	15.4473	3.12767	0.0993866	-0.174852	-0.12532	-0.200126	-0.125098	0.526011	0.936227	0.17354	0.210034	0.188347	0.218469	0.18823	0.218534	4.22394	-21.1621	-21.6673	-22.958	-21.6257	1.28411	3.34071	0.5727	-0.832494	-0.665365	-0.91604	-0.664601	2.407	0.000835635	0.566848	0.40513	0.505817	0.359646	0.506306	0.0160841	TRUE	28	97.9744	0.140903	FALSE
novel_X_871	3367.89	756973	FALSE	0.0635193	0.431662	0.0656483	8	FALSE	0.0656483	11.722	0.0205113	0.196172	0.140771	-0.168628	-0.0910951	-0.0977251	0.0628896	0.155001	0.125922	0.142353	0.120158	0.14244	0.120235	11.7438	0.181234	0.125857	-0.195547	-0.117315	-0.122482	186.391	0.13233	1.55789	0.98889	-1.40339	-0.639535	-0.812782	0	0.894723	0.119259	0.322717	0.160501	0.522475	0.416343	TRUE	4	595.744	0.0969394	FALSE
novel_X_873	4644.23	630013	FALSE	0.0289684	0.429013	0.0338208	12	FALSE	0.0338208	12.1864	0.0687303	-0.137078	-0.0594821	-0.00942939	0.104978	0.0322877	0.0452429	0.11437	0.0921127	0.104593	0.0876816	0.104623	0.0877606	12.2573	-0.210448	-0.131876	-0.080474	0.036725	-0.0380986	269.354	0.600947	-1.48815	-0.568701	-0.107541	1.0034	0.367907	0	0.547875	0.136711	0.569559	0.91436	0.31567	0.712943	TRUE	4	595.124	0.0455689	FALSE
novel_X_874	5601.58	835984	FALSE	0.0264428	0.427818	0.0292587	12	FALSE	0.0292587	12.4467	-0.0538977	0.0340044	-0.068036	-0.0703023	0.0903349	0.0679037	0.0420852	0.106807	0.0858535	0.0975938	0.0817403	0.097622	0.081798	12.3914	0.0899038	-0.0141492	-0.0158911	0.147672	0.1242	295.751	-0.504628	0.396075	-0.697134	-0.860069	0.925353	0.830138	0	0.61382	0.69205	0.485719	0.389751	0.354782	0.406461	TRUE	3	603.557	0.0701849	FALSE
novel_X_875	270.03	48639.7	FALSE	5.32913	0.542269	4.92115	7	FALSE	4.92115	8.00696	0.0425444	-0.173025	-0.276329	0.0820913	0.204465	0.120258	0.527421	0.268349	0.303866	0.283794	0.310636	0.283798	0.310621	8.23155	-0.938031	-2.23069	0.0334875	0.580862	0.146719	15.1813	0.158542	-0.569413	-0.973695	0.264269	0.720458	0.387153	4.70149e-52	0.87403	0.569076	0.330208	0.791573	0.471243	0.698643	TRUE	9	425.141	0.139952	FALSE
novel_X_876	44.6775	281.883	FALSE	0.103453	1.14879	0.12203	11	FALSE	0.12203	5.50144	0.163498	-0.0805455	-0.00792499	-0.113827	0.0171969	0.0216058	0.0930039	0.215623	0.180659	0.197678	0.171608	0.199751	0.173647	5.68669	-0.272217	-0.193998	-0.306767	-0.166231	-0.162166	59.1528	0.75826	-0.445843	-0.0400903	-0.6633	0.0860917	0.124424	0	0.448295	0.655711	0.968021	0.507139	0.931394	0.90098	TRUE	4	309.769	0.093988	FALSE
novel_X_877	12434.1	9.56677e+06	FALSE	0.0703256	0.424633	0.0749149	9	FALSE	0.0749149	13.5807	-0.0649611	-0.197077	0.157901	0.272405	-0.129454	-0.0388064	0.0670341	0.16404	0.13364	0.150911	0.127539	0.150935	0.12757	13.5112	-0.13544	0.23612	0.351306	-0.0671829	0.0293243	202.593	-0.396008	-1.47468	1.04632	2.13586	-0.857681	-0.304198	0	0.692099	0.140299	0.295412	0.032691	0.391069	0.760977	TRUE	4	696.934	0.0667957	FALSE
novel_X_879	32.4941	1596.63	FALSE	1.45744	1.42129	1.45628	6	FALSE	1.45628	4.95149	0.1799	0.211952	-0.347328	-0.40047	0.532581	-0.176632	0.292387	0.339233	0.339853	0.341602	0.337876	0.341626	0.337987	5.3615	-0.0394702	-1.20318	-1.1186	0.613754	-0.715261	16.9347	0.530315	0.623658	-1.01676	-1.18526	1.55896	-0.5226	2.49533e-64	0.595894	0.532852	0.309266	0.235916	0.119006	0.601253	TRUE	10	326.53	0.248211	FALSE
novel_X_880	868.505	218494	FALSE	0.216485	0.459408	0.221971	7	FALSE	0.221971	9.7461	-0.129052	0.18245	-0.0806468	-0.174612	0.0841403	0.117727	0.115057	0.252461	0.213534	0.236172	0.205239	0.236215	0.205302	9.5901	0.359811	0.0619706	-0.0367622	0.253966	0.28583	84.707	-0.511176	0.854428	-0.341475	-0.850777	0.356202	0.573432	0	0.609228	0.392868	0.732746	0.394893	0.721689	0.566352	TRUE	4	538.675	0.0285088	FALSE
novel_X_881	3144.93	303342	FALSE	0.0234136	0.432346	0.0270225	12	FALSE	0.0270225	11.6148	-0.0469148	-0.0288252	0.219513	0.162872	-0.100241	-0.206398	0.0405761	0.103172	0.0828866	0.0941008	0.0788194	0.0942774	0.0790692	11.5667	0.0188621	0.27204	0.213034	-0.0541684	-0.160921	286.248	-0.454726	-0.347766	2.33275	2.0664	-1.06325	-2.61035	0	0.649307	0.728016	0.0196615	0.038791	0.287666	0.00904507	TRUE	3	557.819	0.127309	FALSE
novel_X_887	16.7584	199.039	FALSE	0.944408	2.35958	0.987988	10	FALSE	0.987988	3.9457	-0.394209	-0.195969	0.140099	0.334896	-0.174886	0.29007	0.247068	0.341868	0.329857	0.338097	0.323956	0.338636	0.324763	3.08208	0.551562	1.10732	1.35158	0.545536	1.29484	15.9701	-1.1531	-0.594101	0.414375	1.03377	-0.516442	0.893173	2.0645e-57	0.248869	0.552444	0.6786	0.301243	0.605545	0.371765	TRUE	8	281.696	0.0773027	FALSE
novel_X_889	90.2026	3252.01	FALSE	0.305522	0.781993	0.315556	7	FALSE	0.315556	6.4281	0.276084	-0.108488	-0.527402	0.322939	-0.118258	0.155129	0.139102	0.283979	0.246541	0.269005	0.236873	0.268898	0.237926	6.78578	-0.485302	-1.0196	0.0130539	-0.504938	-0.178788	46.2113	0.972198	-0.440041	-1.96056	1.36334	-0.439788	0.652004	0	0.330952	0.659907	0.0499301	0.172774	0.660091	0.514399	TRUE	7	381.634	0.151761	FALSE
novel_X_891	118.571	2271.12	FALSE	0.459893	0.69587	0.467972	8	FALSE	0.467972	6.88664	-0.123678	0.0534	0.274365	-0.0238656	-0.0762265	-0.103992	0.167193	0.311558	0.277417	0.297752	0.269047	0.2982	0.269603	6.70735	0.24611	0.546745	0.150153	0.075896	0.0520332	41.1898	-0.396966	0.19249	0.921455	-0.0887043	-0.255622	-0.385722	0	0.691393	0.847359	0.356813	0.929317	0.798243	0.699703	TRUE	6	415.829	0.1253	FALSE
novel_X_892	2427.4	187914	FALSE	0.0303493	0.435398	0.0360026	12	FALSE	0.0360026	11.2438	-0.087735	-0.18385	0.11371	0.0400799	0.0983959	0.0194055	0.046806	0.118166	0.0952284	0.107929	0.09058	0.108032	0.0907416	11.1531	-0.0967064	0.207469	0.13146	0.19175	0.110439	240.222	-0.742476	-1.93062	1.05356	0.442481	0.910807	0.213855	0	0.457799	0.0535297	0.292084	0.658141	0.362397	0.83066	TRUE	4	549.605	0.0350516	FALSE
novel_X_893	3041.89	412253	FALSE	0.049065	0.432696	0.0530961	8	FALSE	0.0530961	11.5502	0.00918654	-0.201409	-0.00202756	0.259824	-0.0869375	0.02137	0.0566433	0.140997	0.114206	0.129259	0.108767	0.129346	0.108905	11.5598	-0.216769	-0.0117486	0.256588	-0.100024	0.012259	203.911	0.0651542	-1.76356	-0.015686	2.38881	-0.67213	0.196225	0	0.948051	0.0778057	0.987485	0.0169032	0.501501	0.844434	TRUE	4	580.376	0.0718489	FALSE
novel_X_894	47.6261	83925.2	FALSE	37	1.1038	37	4	TRUE	37	5.23754	-0.0420894	-0.073655	-0.0526264	-0.0841891	0.336724	-0.084161	1.44336	0.11726	0.145247	0.128268	0.151928	0.128268	0.151911	-16.3796	-8.19388	-5.85542	-9.3665	24.8406	-9.36251	3.62871	-0.35894	-0.507102	-0.410286	-0.554139	2.62515	-0.554014	0.000284844	0.71964	0.612083	0.681596	0.579483	0.00866103	0.579569	TRUE	27	38.8466	1246.9	TRUE
novel_X_895	133.05	29740.2	FALSE	6.46483	0.666068	5.93548	9	FALSE	5.93548	6.96329	-0.128619	-0.165337	0.0256949	0.134453	0.337695	-0.203884	0.579137	0.252499	0.290153	0.268581	0.297707	0.268579	0.297653	5.86084	0.292518	1.23708	1.5659	2.4618	0.187143	12.0235	-0.509383	-0.569826	0.0956689	0.451629	1.25734	-0.684971	2.67246e-33	0.610484	0.568796	0.923784	0.651536	0.208631	0.493362	TRUE	11	357.546	1.02116	FALSE
novel_X_899	423.383	53111.5	FALSE	0.225618	0.498714	0.231743	7	FALSE	0.231743	8.67831	-0.0891386	0.503524	0.250059	0.102767	-0.204168	-0.56304	0.117889	0.256661	0.217458	0.240121	0.209143	0.240491	0.209887	8.56965	0.673087	0.401312	0.222499	-0.131462	-0.517247	73.6142	-0.347301	2.3155	1.04139	0.491373	-0.848961	-2.68258	0	0.728365	0.0205854	0.297694	0.623163	0.395903	0.0073056	TRUE	6	484.771	0.133559	FALSE
novel_X_911	404.125	5035.86	FALSE	0.0253223	0.502369	0.0289613	12	FALSE	0.0289613	8.6503	0.0723478	-0.0706335	-0.143088	0.113959	0.00302336	0.0243954	0.0435994	0.110572	0.0892409	0.100424	0.08422	0.100845	0.0852672	8.72477	-0.146305	-0.220862	0.0411359	-0.0713775	-0.0497119	198.404	0.654302	-0.791493	-1.42483	1.35312	0.0299804	0.286105	0	0.512917	0.428657	0.154205	0.176019	0.976083	0.774797	TRUE	4	411.598	0.142015	FALSE
novel_X_913	896.906	262666	FALSE	0.282423	0.458224	0.286843	7	FALSE	0.286843	9.77496	0.123184	-0.231166	-0.192818	-0.0271812	-0.0383656	0.366353	0.130461	0.27376	0.235112	0.257903	0.226464	0.257941	0.226489	9.93064	-0.422561	-0.390202	-0.186488	-0.202248	0.258782	74.9262	0.44997	-0.983214	-0.747637	-0.120025	-0.148738	1.61753	0	0.652732	0.325502	0.454679	0.904464	0.88176	0.105764	TRUE	4	548.64	0.0332473	FALSE
novel_X_915	4269.05	2.50896e+06	FALSE	0.108262	0.429627	0.124849	8	FALSE	0.124849	12.0101	0.0476242	0.390102	-0.324992	0.260911	-0.126912	-0.246727	0.0864148	0.203516	0.168041	0.188415	0.160781	0.18843	0.160869	12.0632	0.362549	-0.408543	0.222802	-0.191849	-0.314222	138.981	0.234007	2.32148	-1.72487	1.62277	-0.673525	-1.53371	0	0.814979	0.0202612	0.0845514	0.104638	0.500613	0.125101	TRUE	5	635.519	0.105265	FALSE
novel_X_916	195.807	14658.9	FALSE	1.59753	0.58785	1.54594	8	FALSE	1.54594	7.56942	0.16893	-0.107473	-0.234038	0.273905	-0.12301	0.0216899	0.298	0.338286	0.340468	0.341294	0.338692	0.34129	0.338723	7.96256	-0.591728	-0.924445	0.0649519	-0.66491	-0.355961	25.4008	0.49937	-0.315662	-0.685737	0.808715	-0.360427	0.0640342	2.47384e-142	0.617519	0.752259	0.492879	0.418679	0.718528	0.948943	TRUE	6	461.56	0.0455239	FALSE
novel_X_917	303.676	15762.2	FALSE	0.156115	0.528945	0.163084	8	FALSE	0.163084	8.23467	0.0681234	0.293972	-0.108481	-0.103159	-0.135639	-0.0148128	0.0995958	0.227525	0.18971	0.211321	0.18198	0.211675	0.182397	8.31327	0.240955	-0.200467	-0.189715	-0.231106	-0.0945543	82.6809	0.299411	1.54959	-0.513344	-0.566869	-0.640787	-0.081212	0	0.764626	0.121241	0.607711	0.570803	0.521661	0.935273	TRUE	4	450.942	0.0707918	FALSE
novel_X_918	157.4	11111.4	FALSE	0.427686	0.628314	0.433045	7	FALSE	0.433045	7.2751	-0.0379253	0.293432	-0.000760871	-0.0749674	-0.216531	0.0367562	0.160665	0.306097	0.270651	0.291943	0.262357	0.292301	0.262668	7.22165	0.413398	0.0524403	-0.0368091	-0.235608	0.0976619	45.2813	-0.1239	1.08417	-0.00260623	-0.285745	-0.740781	0.139934	0	0.901395	0.278288	0.997921	0.775073	0.458826	0.888712	TRUE	5	432.791	0.106575	FALSE
novel_X_919	159.484	11393.3	FALSE	0.440918	0.625618	0.437088	7	FALSE	0.437088	7.29489	-0.0353842	0.298539	-0.00976901	-0.0828043	-0.2014	0.0308229	0.16137	0.3067	0.271384	0.292628	0.26311	0.292961	0.263414	7.2449	0.416777	0.0370236	-0.0498635	-0.219344	0.0871287	45.2061	-0.115371	1.10006	-0.0333837	-0.314713	-0.687464	0.117013	0	0.908151	0.271305	0.973369	0.75298	0.49179	0.90685	TRUE	5	434.008	0.102909	FALSE
novel_X_920	223.109	42734	FALSE	0.73467	0.567557	0.729482	8	FALSE	0.729482	7.75299	0.0567869	0.241916	0.221197	0.037748	-0.546735	-0.0109083	0.206533	0.333562	0.309233	0.324969	0.302413	0.325184	0.302566	7.8478	0.238044	0.241606	-0.0443251	-0.975662	-0.109433	37.5387	0.170244	0.782309	0.680673	0.124823	-1.68131	-0.0360528	0	0.864818	0.434033	0.496078	0.900664	0.0927025	0.97124	TRUE	8	468.925	0.426996	FALSE
novel_X_923	181500	2.59427e+09	FALSE	0.0739172	0.4222	0.0856002	8	FALSE	0.0856002	17.4518	0.135736	0.0173314	-0.118631	0.271465	-0.154062	-0.151829	0.0715851	0.173733	0.14195	0.160077	0.135566	0.160078	0.135569	17.5983	-0.128334	-0.272621	0.135729	-0.310311	-0.304307	243.791	0.781289	0.122095	-0.74109	2.00245	-0.962417	-1.11994	0	0.434632	0.902824	0.458639	0.0452368	0.33584	0.26274	TRUE	4	900.184	0.0128975	FALSE
novel_X_924	52.0591	1904.91	FALSE	0.694581	1.04574	0.705015	8	FALSE	0.705015	5.56808	-0.284189	-0.365383	-0.0414218	-0.0735881	0.0713471	0.693238	0.205654	0.333545	0.309292	0.324287	0.301744	0.324473	0.301501	5.07567	-0.0238113	0.428613	0.393763	0.601551	1.40249	27.075	-0.852024	-1.18135	-0.127732	-0.243876	0.219886	2.29928	1.93871e-161	0.394201	0.237462	0.898361	0.807327	0.82596	0.0214888	TRUE	8	358.713	0.0185542	FALSE
novel_X_930	349.429	11161.4	FALSE	0.0795074	0.514945	0.0886728	11	FALSE	0.0886728	8.43846	0.0119693	0.129299	-0.00126367	0.21546	-0.0298663	-0.325594	0.0741222	0.17918	0.146501	0.164532	0.139616	0.164984	0.140951	8.45144	0.122583	-0.0143352	0.211525	-0.0448835	-0.35274	113.845	0.0668002	0.882578	-0.00768035	1.54323	-0.181026	-2.30997	0	0.946741	0.377464	0.993872	0.122774	0.856347	0.0208897	TRUE	5	439.603	0.0234731	FALSE
novel_X_931	334.946	91349.5	FALSE	0.885075	0.518963	0.87112	9	FALSE	0.87112	8.37103	0.0938039	-0.169142	0.33621	0.0452934	-0.29851	-0.00765055	0.224936	0.338797	0.319886	0.332704	0.313933	0.332773	0.314007	8.53872	-0.417288	0.370928	-0.104204	-0.673828	-0.178434	37.2152	0.276873	-0.528757	1.01054	0.144277	-0.897036	-0.0243643	3.87058e-303	0.781877	0.596974	0.312238	0.885281	0.3697	0.980562	TRUE	6	501.854	0.268489	FALSE
novel_X_932	44.9558	194.364	FALSE	0.0854346	1.14429	0.0980455	12	FALSE	0.0980455	5.48124	-0.0394836	0.196871	-0.0535247	-0.00690599	0.151642	-0.248597	0.0851973	0.20276	0.165504	0.18339	0.158052	0.184444	0.163209	5.43709	0.253487	-0.0140242	0.0368618	0.209093	-0.219737	64.3359	-0.194731	1.18953	-0.291862	-0.0436944	0.822161	-1.52318	0	0.845604	0.234231	0.770392	0.965148	0.410985	0.127713	TRUE	4	296.696	0.0929361	FALSE
novel_X_933	426.338	20583.6	FALSE	0.0992881	0.498182	0.105282	8	FALSE	0.105282	8.72011	-0.124993	-0.0766478	0.000381017	-0.0580593	0.081924	0.1774	0.0802853	0.191849	0.157647	0.176588	0.150476	0.176815	0.150722	8.58251	0.0565592	0.138011	0.0766403	0.226041	0.3239	108.614	-0.651518	-0.4862	0.00215765	-0.385837	0.463332	1.177	0	0.514712	0.626826	0.998278	0.699617	0.643126	0.239195	TRUE	4	460.679	0.0837856	FALSE
