# Supplementary material for: Integrated ovarian mRNA and miRNA transcriptome profiling characterizes the genetic basis of prolificacy traits in sheep (Ovis aries)
Source: BMC Genomics. 2018 Jan 29;19:104. doi: 10.1186/s12864-017-4400-4 (PMC5789708; doi:10.1186/s12864-017-4400-4)
Supplement: Supplementary file 12 — List of miRNAs that were differentially expressed between Finnsheep and Texel on a control diet. (XLSX 9 kb) [file 12864_2017_4400_MOESM12_ESM.xlsx]

## Sheet: midkncFS_TX_sig
Additional file 19. List of miRNAs that were differentially expressed between Finnsheep and Texel on a control diet
miRNAs	baseMean	log2FoldChange	lfcSE	stat	pvalue	padj	Homology
novel_1_45	1640.87	-1.23962	0.334635	-3.70439	0.0002119	0.0189297	MiR-6529
novel_21_499	2782.57	0.842003	0.201609	4.17642	2.96133e-05	0.00793637	MiR-192
novel_9_845	49288.3	0.451968	0.113587	3.97906	6.91896e-05	0.00927141	MiR-151
