# Supplementary material for: Integrated ovarian mRNA and miRNA transcriptome profiling characterizes the genetic basis of prolificacy traits in sheep (Ovis aries)
Source: BMC Genomics. 2018 Jan 29;19:104. doi: 10.1186/s12864-017-4400-4 (PMC5789708; doi:10.1186/s12864-017-4400-4)
Supplement: Supplementary file 13 — List of miRNAs that were differentially expressed between Finnsheep and Texel on a flushing diet. (XLSX 9 kb) [file 12864_2017_4400_MOESM13_ESM.xlsx]

## Sheet: midknfFS_TX_sig_anno
Additional file 20. List of miRNAs that were differentially expressed between Finnsheep and Texel on a flushing diet
	baseMean	log2FoldChange	lfcSE	stat	pvalue	padj	homology
oar-miR-432	1676.45	-0.905587	0.269897	-3.3553	0.000792783	0.0499124
oar-miR-433-3p	194.839	-0.712095	0.216857	-3.2837	0.00102453	0.0499124
novel_10_67	463.783	0.725008	0.220501	3.28801	0.00100899	0.0499124	miR-2285m-3
novel_15_269	208.872	-1.29007	0.40365	-3.19601	0.00139344	0.0499124	MiR-326
novel_15_279	14291.2	0.677709	0.207462	3.26666	0.00108823	0.0499124	miR-130a
novel_7_797	13150.4	0.490927	0.155806	3.15089	0.00162774	0.0499124	MiR-2284
novel_X_868	13636.7	-0.896056	0.267933	-3.34433	0.000824821	0.0499124	MiR-1468
novel_X_881	3146.12	0.371619	0.118366	3.13957	0.00169195	0.0499124	MiR-361
