# Supplementary material for: Integrated ovarian mRNA and miRNA transcriptome profiling characterizes the genetic basis of prolificacy traits in sheep (Ovis aries)
Source: BMC Genomics. 2018 Jan 29;19:104. doi: 10.1186/s12864-017-4400-4 (PMC5789708; doi:10.1186/s12864-017-4400-4)
Supplement: Supplementary file 14 — Annotation of novel miRNAs on the basis of cow and human homology. (XLSX 22 kb) [file 12864_2017_4400_MOESM14_ESM.xlsx]

## Sheet: novelmiRNAsBaseMeangeq10_annota
Additional file 21. Annotation of novel miRNAs on the basis of cow homology
Novel miRNAs	baseMean	mature sequence	Cow_homolog
novel_1_4	251.443	ucuggcuccgugucuucacucccg	MiR-149
novel_1_8	9792.95	uguaaacauccuugacuggaagcu	mir-30e
novel_1_14	1686.88	guacaguacugugauaacuga	Mir-101-1
novel_1_15	47293.1	caaagaauucuccuuuugggcu	Mir-186
novel_1_21	5590.77	uucaccaccuucuccacccagc	Mir-197
novel_1_26	73.2053	uggagccggagcugguuagcggc
novel_1_27	74.6833	uggagccggagcugguuagcggc
novel_1_29	41.5728	ugauauguuugauauuggguug	mir-190b
novel_1_31	55.8205	ucuuugguuaucuagcuguauga	Mir9-1/2
novel_1_36	10.084	caaaaaguuuguuuggguuuuu
novel_1_38	16.0292	uucucauuggccucacguccug
novel_1_40	63.6276	aaggccgagaggacugagcccu
novel_1_41	7314.4	uuaaugcuaaucgugauaggggu	Mir-155
novel_1_45	1685.42	gagagaucagaggcgcagagu	Mir-6529b/9a
novel_1_47	140.152	gcggcccgcgggcucggaugcu
novel_1_48	81763.9	cacuagauugagagcuccugga	Mir-28
novel_1_53	1353.18	uagcagcacaucaugguuuaca	mir-15b
novel_1_57	21.9922	uguacucugggacucggguguca
novel_10_60	125.615	aagaaccugaaugaaccuuuugg
novel_10_62	505.401	uagcagcacauaaugguuugu	mir-15a/b
novel_10_66	263.525	caaaaguucguucggguuuuuu	mir-2285o-2/1
novel_10_67	465.545	gaaagguucauuuggguuuuu	mir-2285m-3
novel_10_69	36.163	caaaaaguucguuuggguuuuu	mir-2285e-2
novel_10_72	75.321	acugcccuaagugcuccuucug	mir-18a
novel_10_74	142.55	uaaagugcuuauagugcagguag	mir-20a
novel_10_75	227494	uauugcacuugucccggccugu	mir-92a-1/2
novel_10_81	24.9468	acuuucccgggacuuggagcgc
novel_11_85	77.4975	cccauaaaguagaaagcacu	Mir-142
novel_11_89	338.01	ggagaaaacgccgucugaguggu
novel_11_90	39.7202	uagugcaauauugcuuauagggu	Mir-454
novel_11_91	35.8462	cagugcaauaguauugucaaagc	mir-301a
novel_11_92	13.3777	ggcuuccgugccugcagaugucu	Mir-2331
novel_11_93	1043.43	uaaugccccuaaaaauccuuau	Mir-365-2/1
novel_11_94	93.6545	gaggguuuggguuuggucguggga
novel_11_97	108208	agcucggucugaggccccucagu	Mir-423
novel_11_98	675.202	uaacagucuccagucacggcc	Mir-212
novel_11_101	1856.11	ccaauauuggcugugcugcucc	Mir-195
novel_11_102	3861.36	cagcagcacacugugguuugua	Mir-497
novel_11_103	21.0468	cacagguuuugcuuccaucacug
novel_11_104	234.846	acugccccaggugcugcuggg	Mir-324
novel_11_109	28.2459	aaaacccgcaugaacuuuuuggu	mir-2285l
novel_11_110	1349.76	ugcggggcuagggcuaacagc	Mir-744
novel_11_126	11.676	aauggauuuuuggagcaggga
novel_11_127	16.5032	ugcuccccuucccccaccucac
novel_11_130	30.032	uugcucccuccacacuuccaga
novel_12_150	11.8674	uucccggccagugcacca
novel_12_158	285.131	uguaacagcaacuccaugugga	Mir-194-1/2
novel_12_169	36.6305	uggcagugucuuagcugguugu	mir-34a
novel_12_174	291.607	uagcaccauuugaaaucgguua	mir-29c
novel_12_175	288.295	uagcaccauuugaaaucgguua	mir-29c* ?
novel_13_179	20.1445	cacagguuuugcuuccaucacug
novel_13_185	122.928	uaaaaaguucguuuggguuuuu	mir-2285e-2
novel_13_197	52.3339	cacguacgacucuuagcg
novel_13_199	662.997	aucucagguucgucagcccgca	Mir-1388
novel_13_201	72.6307	ugccaagcccacguucaaag	Mir-6123
novel_13_202	2652.62	aggguugggcggaggcuuuccu	Mir-296
novel_13_203	51.9494	aggaacauggacucugggcccagc
novel_14_210	90.2427	ucccugucuucaauccuguagu
novel_14_215	16.4255	agcugguguugugaaucaggccg	Mir-138-2/1
novel_14_218	21.247	aggcccggcucucaggacugcu
novel_14_220	2010.23	cuggcccucucugcccuuccgu	Mir-328
novel_14_221	28850.1	accacaggguagaaccacggac	Mir-140
novel_14_234	210.487	ucucugggccugugucuuaggcu	Mir-330
novel_14_237	1434.57	ugagaccuccggguucugagcu	Mir-769
novel_14_245	51359.6	ugagguaggagguuguauaguu	let-7e
novel_14_246	27.0779	cugacugccgccccccgcagg	Mir-7865
novel_14_252	431.542	ucccgggcuggaggagucugcag
novel_15_256	28.7043	aaucacuaguuccacugccauc	mir-34b
novel_15_257	82.8864	aggcaguguaguuagcugauugc	mir-34c
novel_15_263	11.2953	uucuccccuuccucccugcccagg
novel_15_264	15463.1	aacccguagauccgaacuugug	Mir-100
novel_15_268	11.6389	caacacgcgucagucaggcucu
novel_15_269	209.988	ccucugggcccuuccuccagc	Mir-326
novel_15_270	112.873	cuucuguccgucuugcuacc
novel_15_275	72.7098	aagcccuuaccccaaaaagcau	Mir-129-2
novel_15_279	14231.2	cagugcaauguuaaaagggc	mir-130a
novel_16_287	50.1959	ugaaaaguuuguucggguuuuu	Mir-2284
novel_16_291	43.7776	uggcaguguauuguuagcuggu	mir-449a
novel_16_297	42.0732	aucccacuucugacacca	Mir-2478
novel_17_304	12.4441	caauaaguucguuuggguuuuu	mir-2285e-2
novel_17_307	14.6849	agggagaaaggggcggggagg
novel_17_310	18.0115	ccucagccacaccccucacaca
novel_17_330	364.894	ccaccuccccugcaaacgucca	Mir-1306
novel_18_334	11.407	uggaagacuagugauuuuguuguu	Mir-7-1/2/3
novel_18_339	483.783	aagguagauagaacaggucuugu	Mir-1839
novel_18_343	28.4934	uggacggagaacugauaagggu	Mir-184
novel_18_344	40.5914	uucccuuugucauccuuugccc	Mir-211
novel_18_351	15.9983	cagggugagaauuuugcugggc
novel_18_352	473.083	uucccggccaacgcacca
novel_18_358	83.6576	aaaaguucguucggguuuuucc	Mir-2284-1/4/7
novel_18_359	34.0839	aaaccggcaugaacuuuuuggc	mir-2285k-2
novel_18_360	12.6401	uuggacacuucaguacugcuaca
novel_18_361	3074.14	ucucacacagaaaucgcacccau	Mir-342
novel_18_362	101.823	cccugaacuaggggucuggagg	Mir-345
novel_18_363	10.883	ucacugggcauccucugcuuua
novel_18_364	2405.38	acccgucccgugcguccccggac	Mir-1247
novel_19_374	22.131	agcugguguugugaaucaggccg	Mir-138-2/1
novel_19_378	42.5452	uauggcuuuuuauuccuauguga	mir-135a-1/2
novel_19_382	465.797	aaugacacgaucacucccguug	Mir-425
novel_2_394	2398.12	gcaguccaugggcauauacacu	Mir-455
novel_2_397	13.2149	caaaaaguucauuuggguuuuu
novel_2_400	2897.18	uggcucaguucagcaggaacagg	Mir-24-1/2
novel_2_401	87369	uucacaguggcuaaguucugc	mir-27b
novel_2_403	32.4111	uggaagacuagugauuuuguuguu	Mir-7-1/2/3
novel_2_407	47.1569	aaaaguucguuuggguuuuu	mir-2285e-2
novel_2_410	26701.4	aaaagcuggguugagagggcga	Mir-320-a-1/2
novel_2_411	102.047	uccccugcaucuccacca
novel_2_412	23.6592	uaccgggccagcuggaaggaga	Mir-2474
novel_2_417	10063.9	uucccuuugucauccuaugccug	Mir-204
novel_2_420	1716.5	guacaguacugugauaacuga	Mir-101-1/2
novel_2_423	41.1685	aguggggaacccuuccaugaggag	Mir-491
novel_2_424	13006.1	aggcaagaugcuggcauagcug	Mir-31
novel_2_425	12.5661	caauaaguucguuuggguuuuu	mir-2285e-2
novel_2_430	13.3178	aaacuggaacgaacuuuuuggcc	mir-2285i
novel_2_431	14.7987	acggccuguugagccucccacccgc
novel_2_435	1305.15	ucacagugaaccggucucuuu	Mir-128-1/2
novel_2_442	13.2069	aaaaacccgcaugaacuuuuugg	mir-2285l
novel_20_465	16.7508	uggaauguaaggaagugugugg	Mir-206
novel_20_466	31.7596	uuugguccccuucaaccagcu	mir-133a/b/c
novel_20_468	122.864	aaguggagccagaaaccuugcca
novel_20_470	122.864	aaguggagccagaaaccuugcca
novel_20_472	586.335	guagaggagauggcgcagggga	Mir-877
novel_20_473	27.4442	uagccaguuggggaagaaugc	Mir-7857
novel_20_475	298.231	guagucguggccgagugguuaag
novel_20_478	18.7531	agggacugaggcgugagccugg
novel_20_484	57.0963	gagccgcgggcuggaccucgagc
novel_21_485	12.7739	cacagguuuugcuuccaucacug
novel_21_487	15.0714	aaaacccgcaugaacuuuuuggc	mir-2285l
novel_21_490	126.287	aaggagcuuacaaucuagcugggg	Mir-708
novel_21_492	138.352	uaaaaaguucguuuggguuuuu	mir-2285e-2
novel_21_499	2796.68	cugaccuaugaauugacagcc	Mir-192
novel_21_505	12.71	ucauccccgccacagacucugc
novel_22_516	1754.59	ugagaacugaauuccauaggcugu	mir-146b
novel_22_519	13.4765	uauucccagcuugcauuccacu
novel_22_524	11.7601	uagagaagcgcugggggaaagc
novel_23_536	12.7037	acuccugcagcaucuguuccgaga
novel_23_543	28.189	ucaaggagcucacagucuauu	Mir-28
novel_24_548	30.017	agggacugucugcaccgacagg
novel_24_560	2203.17	aacuggcccacaaagucccgcu	mir-193b
novel_24_561	1006.76	uaaugccccuaaaaauccuuau	Mir-365-2/1
novel_24_564	29.6545	cauccuggauccucuuaaccucu
novel_24_577	1693.52	ugcgggaucuuuaguuguggcg	Mir-3432a-1/2
novel_24_580	5186.68	caaagugcuguucgugcaggu	Mir-93
novel_24_581	24.9222	gagacuguccauccugcaccaccu
novel_24_590	57.3772	ucccuguccuccaggagcucacu	mir-339a
novel_25_591	10.1884	ucccuucccugauuugcaacug
novel_25_594	16.6005	uucggcgccaccacccugcgggucg
novel_25_595	527.298	uuagggcccuggcuccaucuccu	Mir-1296
novel_26_610	919.36	agaucagaaggugauuguggcu	Mir-383
novel_26_614_1	353230	uccuguacugagcugccccgagg	Mir-486
novel_26_614_2	75.375	cccgguacugagcugacccgag	Mir-486
novel_26_616	15.3491	uuguugucaggagucacugcu
novel_3_619	81.0975	aucccacuucugacacca	Mir-2478
novel_3_625	19642.7	aacauucauugcugucggugggu	mir-181b-1/2
novel_3_626	32.7299	gcuccccacccccuaccuccacc
novel_3_628	20.4642	aaaggccugaaugaacuuuuuga
novel_3_645	23.4535	agcagagcgagcaggacagugc
novel_3_646	37.3231	uuuccucucugccccauagggugu
novel_3_647	2407.14	gccccugggccuauccuagaac	Mir-331
novel_3_649	2931.4	ucagugcaucacagaacuuugucu	mir-148b
novel_3_650	524.843	uccgagccugggucucccucu	Mir-615
novel_3_653	1528.98	uagguaguuucauguuguuggga	mir-196a-1/2
novel_3_667	10.8155	ggaggguuuggguuaacaucug
novel_3_669	111.682	uguagggauggaagccaugaaa	mir-135a-2
novel_3_670	656.184	acgcgcugccuuugagcccccg
novel_3_684	94.5064	aagggacccgaacgaacuuuuug	Mir-2284/2285
novel_3_686	185.136	aucccacuccugacacca
novel_3_689	160.967	augcggcaccugcggauacgg
novel_3_693	635.889	acgcccuucccccccuucuuca	Mir-1249
novel_4_715	34.6124	uugugucaauaugcgaugaugu	Mir-592
novel_4_716	76.072	cuuuuugcggucugggcuugc	Mir-129-1/2
novel_4_718	196.907	uuuuucauuauugcuccugacc	Mir-335
novel_4_721	602.565	caaccuggaggacuccaugcugu	Mir-490
novel_4_724	42.804	ccggggaaagcaggagugagggu	Mir-6525
novel_5_728	144.176	uuauaaagcaaugagacugauu	Mir-340
novel_5_736	1668.97	aacauucaaccugucggugagu	mir-181c
novel_5_737	3499.34	uggcucaguucagcaggaacagg	Mir-24-1/2
novel_5_740	14.5139	ugaccucugaccuuugccucccagg
novel_5_741	11.3326	ccgggccugggauccucuaugc
novel_5_747	60.8056	ugugacugcuagaaccgcuccug
novel_5_750	18.1813	uggaagacuagugauuuuguuguu	Mir-7-1/2/3
novel_5_755	608.996	cuuggcaccuaguaaguacuc	Mir-1271
novel_5_760	1186.48	cugcccuggcccgagggaccgac	Mir-874
novel_5_762	31446.5	guccaguuuucccaggaaucccu	Mir-145
novel_5_763	28588.8	acuggacuuggagucagaaggc	Mir-378-1/2
novel_5_766	149.88	ugagaacugaauuccauagguu	mir-146a
novel_5_768	55.8205	ucuuugguuaucuagcuguauga	Mir-9-2/1
novel_5_770	39.5578	ucagugugugugugugagugu	Mir-574
novel_6_776	51.0445	caaaaaguucguuuggguuuuu	mir-2285e-2
novel_6_778	17.8731	acccuggugaccugugacagagg
novel_6_779	35.6237	ucuggugggaaggaagggac
novel_6_782	2190.72	uaauguuaauugcaggaca
novel_6_783	56.323	uaaaaguuugguuggguuuuuc	mir-2284ab
novel_6_793	23.4429	gugguugauuggauccgugggu	Mir-2448
novel_6_796	28.0001	uucaacggguauuuauugagc	Mir-95
novel_7_797	13172.4	ugaaaaguucguucggguuuuu	Mir-2284/2285
novel_7_811	61.1192	ucuaguaagaguggcagucga	Mir-628
novel_7_813	60.5231	caaaaguucguucggguuuuua	Mir-2285/2284
novel_7_829	34.8063	ucugagacaggagggcaggugg
novel_9_842	2044.66	uguaaacacccuacacucucagcu	mir-30f
novel_9_843	448.782	aagguagauagaacaggucuugu	Mir-1839
novel_9_845	49706.9	ucgaggagcucacagucuagu	Mir-151
novel_9_860	10.5897	ugagcaaggacccccaggcgcc
novel_X_867	8162.27	agcuacaucuggcuacugggucuc	Mir-222
novel_X_868	13832.7	cuccguuugccuguuuugcuga	Mir-1468
novel_X_870	12.1163	caauaaguucguuuggguuuuu	mir-2285e-2
novel_X_871	3433.46	ugagguaguaaguuguauuguu	Mir-98
novel_X_873	4707.11	augcaccugggcaaggauucuga	Mir-500
novel_X_874	5651.12	uacccauugcauaucggagcug	Mir-660
novel_X_875	272.818	auccaccugggcaaggauucugaa	mir-502b
novel_X_876	44.9629	caucccuugcaugguggagggu	Mir-188
novel_X_877	12391.2	caugccuugaguguaggaccgu	Mir-532
novel_X_879	33.1403	ucuggaggggcagaaggagaag
novel_X_880	904.444	aucaacagacauuaauugggcgc	Mir-421
novel_x_881_1	3159.81	uuaucagaaucuccagggguac	Mir-361
novel_x_881_2	2133.27	uuaucagaaucuccagggguac	Mir-361
novel_X_887	16.4401	ucuugggccugcaagucuugga
novel_X_889	89.6598	ugcaccaugguugucugagcaug	Mir-767
novel_X_891	120.272	aacuguuugcagaggaaacuga	Mir-452
novel_X_892	2430.49	caagucacuagugguuccguuu	Mir-224
novel_X_893	3032.28	aucuagaggacugacugaaauu	Mir-3431
novel_X_894	50.9456	aucccacuucugacacca	Mir-2478
novel_X_895	135.359	aagaaccugaacgaaccuuuugg	Mir-2285*
novel_X_899	435.145	auuggcacgucuuggaaugaa
novel_X_911	405.812	gucaacacuugcugguuuccucu	Mir-505
novel_X_913	884.799	agacccuggucugcacucugucu	Mir-504
novel_X_915	4342.64	caaaacgugaggcgcugcuau	Mir-424
novel_X_916	200.72	ggaguauuguuuccgcugccc	Mir-503
novel_X_917	314.158	ucggggaucaucaugucacgaga	Mir-3601/mir-542
novel_X_918	165.234	uuuugcgauguguuccuaauau	mir-450a-1/2
novel_X_919	167.446	uuuugcgauguguuccuaauau	mir-450a-1/2
novel_X_920	234.122	uuuugcaauauguuccugaau	mir-450b
novel_X_923	180583	uauugcacuugucccggccugu	mir-92a-1/2
novel_X_924	51.0293	aauugcacgguauccaucugcg	Mir-363
novel_X_930	350.154	uccgucaaccauccagcuguuu	Mir-2483
novel_X_931	349.668	agagguaaaaaauugauuugacu	Mir-6119
novel_X_932	45.332	aaaaacccgaacgagcucuuugg	mir-2284y/u
novel_X_933	428.791	aauggcgccacuaggguugugc	Mir-652
