# Supplementary material for: Integrated ovarian mRNA and miRNA transcriptome profiling characterizes the genetic basis of prolificacy traits in sheep (Ovis aries)
Source: BMC Genomics. 2018 Jan 29;19:104. doi: 10.1186/s12864-017-4400-4 (PMC5789708; doi:10.1186/s12864-017-4400-4)
Supplement: Supplementary file 15 — Summary of SNP annotations from mRNA data using the Ensembl VEP tool. (XLSX 20 kb) [file 12864_2017_4400_MOESM15_ESM.xlsx]

## Sheet: Sheet1
Additional file 22. Summary of mRNA SNP annotations using the Ensembl VEP tool.
General Statistics
Lines of input read	4502584
Variants processed	175598436
Variants remaining after filtering	175598436
Lines of output written	4766090
Novel / existing variants	120934680 (68.9%) / 54663756 (31.1%)
Overlapped genes	23386
Overlapped transcripts	25242
Variant Classes
Variant Class	Count
insertion	54431
deletion	65620
substitution	432083
SNV	12922871
sequence_alteration	162123431
Consequences (Most Severe)
Consequence type	Count
splice_acceptor_variant	9561
splice_donor_variant	11779
stop_gained	36833
frameshift_variant	22919
stop_lost	1526
initiator_codon_variant	3815
inframe_insertion	37
missense_variant	1030490
splice_region_variant	92502
synonymous_variant	604249
stop_retained_variant	351
coding_sequence_variant	2156
mature_miRNA_variant	220
5_prime_UTR_variant	59152
3_prime_UTR_variant	227755
non_coding_transcript_exon_variant	10069
intron_variant	5215635
non_coding_transcript_variant	82
upstream_gene_variant	794147
downstream_gene_variant	1806912
intergenic_variant	165668246
Consequences (ALL)
Consequence	Count
splice_acceptor_variant	10517
splice_donor_variant	13307
stop_gained	40497
frameshift_variant	24910
stop_lost	1614
initiator_codon_variant	4384
inframe_insertion	37
missense_variant	1153366
splice_region_variant	245410
incomplete_terminal_codon_variant	8
synonymous_variant	731021
stop_retained_variant	383
coding_sequence_variant	3762
mature_miRNA_variant	235
5_prime_UTR_variant	76536
3_prime_UTR_variant	260680
non_coding_transcript_exon_variant	10967
intron_variant	6175629
non_coding_transcript_variant	11218
upstream_gene_variant	1369179
downstream_gene_variant	3177285
feature_elongation	136547
feature_truncation	123974
intergenic_variant	3551779
Coding Consequences
Consequence type	Count
stop_gained	40497
frameshift	24910
inframe_insertion	37
missense	1153366
stop_lost	1614
synonymous	731021
coding_sequence	3762
	1955207
SIFT Summary
Prediction	Count
deleterious	469588
tolerated	628394
Variants by Chromosome
Chromosome	Count
1	18578313
2	15856698
3	15991872
4	6943833
5	8070972
6	6637176
7	7574931
8	5312931
9	5378490
10	4803123
11	6403059
12	5462262
13	5845281
14	6385353
15	5809518
16	3662100
17	5176119
18	4919109
19	4892550
20	4073082
21	3406455
22	3219177
23	3424005
24	3782142
25	3138993
26	2506764
MT	195
X	8343933
Chromosome sizes
Chromosome	Size
1	275612895
2	248993846
3	224283230
4	119255633
5	107901688
6	117031472
7	100079507
8	90695168
9	94726778
10	86447213
11	62248096
12	79100223
13	83079144
14	62722625
15	80923592
16	71719816
17	72286588
18	68604602
19	60464314
20	51176841
21	50073674
22	50832532
23	62330649
24	42034648
25	45367442
26	44077779
MT	16616
X	135437088
Chromosome	Genes
1	1978
2	1459
3	1994
4	720
5	1117
6	562
7	870
8	434
9	456
10	363
11	1111
12	594
13	737
14	1130
15	806
16	305
17	535
18	479
19	513
20	637
21	615
22	367
23	287
24	676
25	288
26	228
MT	13
X	876
