# Supplementary material for: Integrated ovarian mRNA and miRNA transcriptome profiling characterizes the genetic basis of prolificacy traits in sheep (Ovis aries)
Source: BMC Genomics. 2018 Jan 29;19:104. doi: 10.1186/s12864-017-4400-4 (PMC5789708; doi:10.1186/s12864-017-4400-4)
Supplement: Supplementary file 16 — Summary of SNP annotations from miRNA data using the Ensembl VEP tool. (XLSX 12 kb) [file 12864_2017_4400_MOESM16_ESM.xlsx]

## Sheet: Sheet1
Additional file 23. Summary of miRNA SNP annotations using the Ensembl VEP tool.
General Statistics
Lines of input read	670
Variants processed	22607
Variants remaining after filtering	22607
Lines of output written	47185
Novel / existing variants	22464 (99.4%) / 143 (0.6%)
Overlapped genes	175
Overlapped transcripts	176
Overlapped regulatory features
Variant Classes
Variant class	Count
SNV	9542
sequence_alteration	13065
Consequences (most severe)
Consequence type	Count
stop_gained	10
missense_variant	365
synonymous_variant	72
mature_miRNA_variant	1035
non_coding_transcript_exon_variant	7991
upstream_gene_variant	69
intergenic_variant	13065
Consequences (all)
Consequence type	Count
stop_gained	10
missense_variant	375
synonymous_variant	88
mature_miRNA_variant	1157
non_coding_transcript_exon_variant	9199
intron_variant	1793
non_coding_transcript_variant	9199
upstream_gene_variant	18741
downstream_gene_variant	15822
Coding consequences
Consequence type	Count
stop_gained	10
missense_variant	375
synonymous_variant	88
Sift summary
Prediction	Count
tolerated	183
deleterious	192
Variants by chromosome
Chromosome	Count
1	1443
2	1998
3	1332
4	444
5	925
9	481
10	370
11	962
12	1702
13	185
14	111
15	333
16	481
18	8880
19	518
21	259
22	222
24	518
X	1443
